# Supplementary material for: LncRNA SNHG11 facilitates tumor metastasis by interacting with and stabilizing HIF-1α
Source: Oncogene. 2020 Oct 15;39(46):7005–18. doi: 10.1038/s41388-020-01512-8 (PMC7661343; doi:10.1038/s41388-020-01512-8)
Supplement: Supplementary file 2 — Supplementary Table 4. Peaks from ChIRP-seq data of SNHG11 under hypoxia [file 41388_2020_1512_MOESM2_ESM.xls]

## Sheet: ODD probes
chr	start	end	length	summit	tags	#NAME?	fold_enrichment	FDR(%)
chr1	166764072	166764589	518	141	15	75.5	14.59	7.21
chr19	51530530	51531133	604	441	18	90.64	13.94	7.59
chr7	56803888	56804932	1045	499	26	109.6	13.94	14.01
chr16	71880673	71881028	356	208	13	83.28	12.78	7
chr17	39412261	39412815	555	406	14	66.02	12.78	7.25
chr19	6563618	6564128	511	331	14	70.74	12.78	5.88
chr4	54231486	54232011	526	258	13	61.75	12.78	6.83
chr4	152683487	152684223	737	367	17	69.63	12.78	5.5
chr5	80596437	80596731	295	147	11	74.17	12.78	6.26
chr11	124277490	124277995	506	268	15	75.91	12.14	7.14
chr1	22593549	22594191	643	347	14	53.28	11.75	8.8
chr1	156426078	156426623	546	147	12	52.88	11.61	9.02
chr10	43867066	43867475	410	142	11	59.37	11.61	9.07
chr10	82049988	82050869	882	448	20	83.62	11.61	7.68
chr11	102402831	102403619	789	371	13	41.34	11.61	20.1
chr17	61819469	61819750	282	141	10	65.35	11.61	6.42
chr19	2257756	2258267	512	178	14	70.63	11.61	5.84
chr19	16178146	16178513	368	227	11	64.52	11.61	6.37
chr20	55177140	55177521	382	136	12	70.86	11.61	5.87
chr3	49459103	49459567	465	125	12	60.8	11.61	7.06
chr3	197027179	197027896	718	390	16	64.62	11.61	6.46
chr5	139987729	139988174	446	139	11	55.43	11.61	8.33
chr9	123655788	123656382	595	316	12	48.77	11.61	13.87
chr5	524549	525449	901	326	16	49.15	11.22	13.68
chr19	50169007	50169752	746	391	21	100.3	11.04	10.29
chr19	50169007	50169752	746	391	21	100.3	11.04	10.29
chr2	47044837	47045130	294	147	10	63.05	11.04	6.42
chr6	42466196	42467183	988	429	27	117.19	11.04	17.8
chr5	170737773	170738594	822	211	18	64.62	10.89	6.43
chr2	241376106	241376756	651	417	12	41.5	10.86	20.61
chr1	1168983	1169795	813	313	21	90.93	10.77	7.77
chr17	73775405	73776547	1143	787	23	58.03	10.46	9.4
chr1	150982149	150982542	394	279	11	61.25	10.45	6.96
chr1	150982149	150982542	394	279	11	61.25	10.45	6.96
chr1	179924245	179924636	392	141	10	53.79	10.45	8.5
chr11	416635	417014	380	104	13	79.58	10.45	6.4
chr11	64795364	64795792	429	178	11	57.24	10.45	9.48
chr11	71134651	71134958	308	124	10	64.46	10.45	6.36
chr12	70637000	70637564	565	203	13	57.99	10.45	9.44
chr12	70637000	70637564	565	203	13	57.99	10.45	9.44
chr12	132567841	132568720	880	633	21	90.64	10.45	7.58
chr14	59951728	59952268	541	139	14	67.47	10.45	7.04
chr14	59951728	59952268	541	139	14	67.47	10.45	7.04
chr14	105266611	105267216	606	300	12	47.91	10.45	11.84
chr16	3241355	3241843	489	342	11	51.21	10.45	12.54
chr17	1303137	1303520	384	144	10	54.68	10.45	8.32
chr19	15722916	15723404	489	343	12	58.29	10.45	9.38
chr19	39321706	39322646	941	545	19	72.16	10.45	6.03
chr19	51322088	51322412	325	138	10	62.04	10.45	6.71
chr19	56147316	56148076	761	345	17	67.54	10.45	7.07
chr2	102579440	102579837	398	226	11	60.77	10.45	7.1
chr2	229348101	229348368	268	134	9	65.35	10.45	6.42
chr2	239227803	239228543	741	376	14	50.21	10.45	13.2
chr2	240507675	240508698	1024	313	18	54.57	10.45	8.33
chr20	32079259	32079827	569	170	11	44.47	10.45	18.09
chr20	61585095	61585391	297	148	9	56.86	10.45	8.14
chr20	62337340	62337667	328	190	10	61.63	10.45	6.82
chr21	15954336	15954836	501	117	10	43.45	10.45	18.58
chr21	15954336	15954836	501	117	10	43.45	10.45	18.58
chr22	42371736	42372164	429	140	10	49.92	10.45	13.31
chr22	46450419	46451354	936	302	23	99.19	10.45	9.84
chr22	46450419	46451354	936	302	23	99.19	10.45	9.84
chr3	38319865	38320154	290	145	9	56.86	10.45	8.14
chr3	106104626	106105060	435	289	11	56.6	10.45	8.25
chr4	75720115	75720559	445	135	14	78.83	10.45	6.23
chr5	32711219	32712085	867	542	17	59.24	10.45	9.22
chr5	174152968	174153374	407	133	11	59.72	10.45	9.05
chr6	10419887	10420447	561	418	10	38.9	10.45	18.86
chr6	35085898	35086546	649	257	14	57.31	10.45	9.48
chr6	35085898	35086546	649	257	14	57.31	10.45	9.48
chr7	66371183	66371546	364	250	12	73.38	10.45	6.08
chr8	18871387	18871841	455	210	12	61.89	10.45	6.73
chr8	55694359	55694776	418	282	11	58.46	10.45	9.39
chr8	115330447	115331129	683	179	18	81.81	10.45	6.87
chr9	32945888	32946340	453	126	11	54.71	10.45	8.4
chr9	130469772	130470595	824	333	17	62.44	10.45	6.51
chr9	133768951	133769541	591	305	12	49.09	10.45	13.66
chr16	57570492	57570972	481	348	13	55.69	10.41	8.33
chr21	43916948	43917230	283	141	11	71.92	10.31	6.12
chr20	62257177	62257764	588	410	18	91.35	10.28	7.92
chr20	62257177	62257764	588	410	18	91.35	10.28	7.92
chr16	30220180	30220952	773	296	21	98.7	10.1	9.62
chr2	69902407	69903217	811	182	16	55.23	10.1	8.37
chr1	201008610	201009237	628	145	15	57.42	10.03	9.51
chr1	116460721	116461047	327	200	11	67.76	9.93	6.99
chr10	48952600	48953025	426	145	10	48.06	9.93	11.88
chr11	289827	290072	246	123	9	71.66	9.93	5.99
chr11	6641220	6641914	695	295	17	70.13	9.93	5.78
chr16	28699108	28699549	442	147	10	46.52	9.93	12.33
chr19	7056284	7056648	365	180	11	62.47	9.93	6.5
chr19	54238474	54239364	891	488	18	60.22	9.93	9.04
chr2	204500814	204501355	542	398	10	38.25	9.93	19.25
chr3	186383169	186383836	668	302	17	72.74	9.93	6.11
chr7	100028090	100028442	353	250	11	64.07	9.93	6.23
chr2	231577188	231578227	1040	642	20	58.68	9.84	9.17
chr17	74261862	74262705	844	505	18	61.62	9.61	6.8
chr2	219924625	219924980	356	217	11	62.09	9.61	6.73
chr10	123687728	123688844	1117	723	24	63.83	9.46	6.28
chr10	123687728	123688844	1117	723	24	63.83	9.46	6.28
chr16	4784878	4785783	906	581	17	50.48	9.46	13.16
chr16	4784878	4785783	906	581	17	50.48	9.46	13.16
chr19	28388657	28389227	571	186	12	41.21	9.46	20.23
chr19	45408082	45408493	412	215	14	71.33	9.46	5.87
chr2	96971845	96972680	836	466	19	65.86	9.46	7.18
chr4	3767669	3768399	731	403	13	35.41	9.46	29.31
chr10	116524031	116524427	397	252	13	65.07	9.33	6.54
chr10	13201243	13201951	709	364	14	46.5	9.31	12.34
chr10	13201243	13201951	709	364	14	46.5	9.31	12.34
chr1	11042709	11043360	652	300	11	38.65	9.29	18.92
chr1	24970649	24971091	443	321	9	35.22	9.29	29.52
chr1	25072214	25072861	648	325	12	44.79	9.29	17.85
chr1	26857523	26858051	529	389	10	41.25	9.29	20.2
chr1	27372712	27373229	518	148	9	30.08	9.29	40.27
chr1	36555556	36555918	363	123	9	42.11	9.29	19.89
chr1	38849933	38850161	229	114	8	65.35	9.29	6.42
chr1	94343731	94344128	398	126	11	60.77	9.29	7.1
chr1	156638501	156638957	457	267	11	54.31	9.29	8.38
chr1	159551148	159551375	228	114	8	65.35	9.29	6.42
chr10	12392793	12393321	529	320	10	41.25	9.29	20.2
chr10	37558014	37558348	335	111	10	60.69	9.29	9.12
chr10	52468938	52469354	417	148	11	58.57	9.29	9.16
chr10	89263915	89264157	243	121	8	65.35	9.29	6.42
chr10	89263915	89264157	243	121	8	65.35	9.29	6.42
chr11	1643988	1644557	570	423	11	44.39	9.29	18.23
chr11	7252084	7252910	827	451	16	56.09	9.29	8.26
chr11	55872641	55873106	466	147	10	46.44	9.29	12.35
chr11	62752891	62753530	640	246	11	39.43	9.29	18.77
chr11	94278765	94279043	279	139	8	48.75	9.29	11.71
chr11	112097008	112097707	700	331	11	35.72	9.29	29.15
chr12	8333970	8334611	642	533	13	51.42	9.29	12.51
chr12	11547465	11547795	331	198	9	45.41	9.29	12.81
chr12	52317274	52317922	649	341	11	38.84	9.29	18.77
chr12	52644327	52644806	480	261	12	59.21	9.29	9.23
chr12	62654876	62655220	345	209	9	43.92	9.29	18.42
chr12	131776321	131777050	730	139	16	63.6	9.29	6.25
chr13	28062392	28062763	372	167	11	64	9.29	6.19
chr13	47078236	47078451	216	108	8	74.17	9.29	6.26
chr13	77566309	77566545	237	118	8	65.35	9.29	6.42
chr13	113345131	113346057	927	387	14	38.89	9.29	18.85
chr14	81713919	81714236	318	196	9	46.86	9.29	11.98
chr14	90832516	90832889	374	246	10	55.83	9.29	8.28
chr14	100704908	100705526	619	149	14	59.91	9.29	9
chr15	23413756	23414054	299	149	8	41.03	9.29	17.49
chr15	23600264	23600861	598	379	11	42.31	9.29	19.76
chr15	28566768	28567385	618	281	10	35.13	9.29	29.68
chr15	57618723	57619158	436	293	10	49.23	9.29	13.58
chr15	71090542	71090979	438	290	9	35.61	9.29	29.06
chr15	80351361	80351675	315	165	9	47.2	9.29	12.19
chr15	85745766	85746153	388	266	9	39.77	9.29	18.42
chr15	92005352	92005730	379	132	9	40.59	9.29	17.84
chr15	101791866	101792092	227	113	8	65.35	9.29	6.42
chr16	677062	677460	399	309	11	60.66	9.29	9.11
chr16	1537998	1538667	670	528	13	49.28	9.29	13.55
chr16	8557004	8557657	654	286	10	32.98	9.29	28.9
chr16	18511319	18511581	263	131	8	56.86	9.29	8.14
chr16	28506502	28506961	460	149	9	33.96	9.29	30.85
chr16	28506502	28506961	460	149	9	33.96	9.29	30.85
chr16	28564821	28565316	496	365	9	31.48	9.29	30.6
chr17	1090207	1090631	425	219	11	57.68	9.29	9.48
chr17	3512160	3512712	553	133	11	45.72	9.29	12.76
chr17	7184335	7185040	706	359	11	35.37	9.29	29.32
chr17	8533701	8534301	601	134	16	75.81	9.29	7.19
chr17	29037235	29037463	229	114	8	65.35	9.29	6.42
chr17	39297455	39297842	388	264	9	39.77	9.29	18.42
chr17	76625862	76627494	1633	201	34	118.23	9.29	16.81
chr18	12077267	12078055	789	439	14	46.94	9.29	12.21
chr18	22086861	22087140	280	140	8	48.75	9.29	11.71
chr18	75346805	75347009	205	102	8	83.31	9.29	7.04
chr19	4066275	4066887	613	139	14	60.45	9.29	9.06
chr19	7031650	7032269	620	232	11	40.77	9.29	17.68
chr19	7734486	7734736	251	125	8	56.86	9.29	8.14
chr19	11449612	11450022	411	292	9	37.77	9.29	19.97
chr19	14585277	14585676	400	103	9	38.71	9.29	18.91
chr19	15589961	15590325	365	146	10	56.9	9.29	9.61
chr19	48957079	48957784	706	355	13	46.69	9.29	12.23
chr19	50529939	50530884	946	289	22	91.36	9.29	7.94
chr19	50529939	50530884	946	289	22	91.36	9.29	7.94
chr19	58180547	58180948	402	145	9	38.54	9.29	19.01
chr2	21267341	21267910	570	312	13	57.53	9.29	9.48
chr2	21267341	21267910	570	312	13	57.53	9.29	9.48
chr2	27256247	27257384	1138	994	21	69.9	9.29	5.64
chr2	43056060	43056353	294	147	8	48.75	9.29	11.71
chr2	87348147	87348629	483	144	9	32.35	9.29	29.65
chr2	128641647	128642181	535	387	10	40.79	9.29	17.64
chr2	131038203	131038469	267	133	8	56.86	9.29	8.14
chr2	142890620	142891032	413	196	12	66.82	9.29	7.15
chr2	183730047	183730522	476	132	11	52.44	9.29	12.25
chr20	1751222	1751571	350	202	9	43.4	9.29	18.54
chr20	25142182	25142472	291	145	8	48.75	9.29	11.71
chr20	29947359	29947640	282	141	8	48.75	9.29	11.71
chr21	31874526	31875091	566	420	10	38.55	9.29	19
chr22	17052430	17052787	358	105	10	57.75	9.29	9.5
chr22	18043226	18043808	583	130	14	63.24	9.29	6.52
chr22	19508191	19508725	535	122	10	40.79	9.29	17.64
chr22	29138308	29138763	456	307	9	34.25	9.29	30.33
chr22	29138308	29138763	456	307	9	34.25	9.29	30.33
chr3	3221406	3222511	1106	412	16	39.79	9.29	18.43
chr3	11033029	11033608	580	147	10	37.59	9.29	26.32
chr3	11034597	11035128	532	233	11	47.43	9.29	12.08
chr3	14850996	14851843	848	491	14	43.28	9.29	18.62
chr3	14853926	14854300	375	133	10	55.72	9.29	8.33
chr3	18003241	18003743	503	360	10	43.29	9.29	18.62
chr3	48722553	48723041	489	260	10	44.45	9.29	18.09
chr4	981973	982356	384	254	10	54.68	9.29	8.32
chr4	1641486	1642035	550	317	12	52.53	9.29	12.26
chr4	55164525	55165093	569	352	12	50.9	9.29	12.58
chr4	84407350	84407810	461	313	11	53.91	9.29	8.52
chr4	108910757	108911050	294	147	8	48.75	9.29	11.71
chr4	186348252	186348751	500	258	12	57.19	9.29	9.48
chr4	186348252	186348751	500	258	12	57.19	9.29	9.48
chr5	9630911	9631385	475	139	10	45.65	9.29	12.76
chr5	17355556	17355850	295	147	8	48.75	9.29	11.71
chr5	31193643	31194771	1129	709	19	59.15	9.29	9.2
chr5	137276151	137276574	424	295	9	36.71	9.29	27.33
chr5	158756792	158757365	574	294	13	57.16	9.29	9.47
chr5	175816448	175816800	353	124	10	58.37	9.29	9.37
chr5	175816448	175816800	353	124	10	58.37	9.29	9.37
chr5	176852855	176853488	634	289	12	45.8	9.29	12.71
chr5	180121756	180122047	292	146	8	48.75	9.29	11.71
chr5	180614166	180614694	529	388	10	41.25	9.29	20.2
chr6	4190271	4190841	571	194	11	44.31	9.29	18.28
chr6	26016412	26016654	243	121	8	65.35	9.29	6.42
chr6	27446287	27447032	746	472	14	49.85	9.29	13.33
chr6	30595794	30596131	338	134	9	44.65	9.29	17.87
chr6	31951329	31951832	504	133	9	30.96	9.29	31.7
chr6	108488353	108488895	543	401	10	40.2	9.29	18.12
chr6	138734492	138734744	253	126	8	56.86	9.29	8.14
chr7	1177434	1178264	831	124	18	68.22	9.29	6.66
chr7	1595345	1595875	531	408	11	47.51	9.29	12.12
chr7	47802325	47802870	546	413	13	59.78	9.29	9.07
chr7	66095300	66095790	491	148	12	58.09	9.29	9.42
chr7	89875192	89875739	548	246	12	52.71	9.29	9.08
chr7	141478761	141479593	833	349	15	49.8	9.29	13.35
chr7	141673059	141673558	500	222	11	50.21	9.29	13.19
chr7	150102793	150103244	452	325	12	62.23	9.29	6.69
chr7	150102793	150103244	452	325	12	62.23	9.29	6.69
chr8	7286190	7286645	456	243	12	61.78	9.29	6.79
chr8	41349268	41349726	459	309	12	61.45	9.29	6.82
chr8	42949626	42949986	361	220	9	42.3	9.29	19.74
chr8	82539914	82540360	447	149	10	48.18	9.29	11.84
chr9	32782564	32783787	1224	724	21	69.93	9.29	5.65
chr9	41775991	41776280	290	145	8	48.75	9.29	11.71
chr9	90340327	90340949	623	361	12	46.61	9.29	12.21
chr9	131581913	131582508	596	193	11	42.46	9.29	19.75
chr17	80476641	80477661	1021	221	26	72.5	9.24	6.09
chr11	119474960	119475420	461	87	12	54.68	9.16	8.33
chr2	217472549	217473136	588	257	10	36.39	9.13	27.86
chr22	16226142	16226788	647	362	16	70.04	9.13	5.73
chr3	156431535	156432004	470	332	9	32.68	9.13	29.08
chr6	32095770	32096621	852	571	17	58.53	9.03	9.14
chr10	118084638	118085884	1247	310	23	71.3	8.98	5.91
chr16	57023519	57024158	640	352	12	43.79	8.98	18.49
chr17	79519996	79520827	832	590	19	78.78	8.98	6.22
chr19	9946390	9946682	293	146	8	47.5	8.98	12.08
chr19	9946390	9946682	293	146	8	47.5	8.98	12.08
chr2	26862727	26863513	787	311	16	57	8.98	9.57
chr2	219525788	219526184	397	143	10	51.77	8.98	12.47
chr22	26908667	26908908	242	121	8	63.81	8.98	6.26
chr22	26908667	26908908	242	121	8	63.81	8.98	6.26
chr7	2475085	2475547	463	138	9	32.61	8.98	29.2
chr4	8272832	8273199	368	229	12	54.68	8.94	8.33
chr1	35136632	35136924	293	146	8	46.88	8.83	11.95
chr1	68298270	68298726	457	144	10	45.14	8.83	12.93
chr10	107568520	107569056	537	398	11	44.77	8.83	17.87
chr11	19297101	19297442	342	199	10	57.52	8.83	9.48
chr11	117748262	117748773	512	247	10	40.51	8.83	17.86
chr12	14655928	14656373	446	300	11	53.09	8.83	8.84
chr12	56862089	56862744	656	400	16	67.05	8.83	7.1
chr14	65063605	65063914	310	142	9	45.93	8.83	12.64
chr16	1360320	1360830	511	143	11	46.95	8.83	12.21
chr16	31717489	31718134	646	413	12	42.6	8.83	19.69
chr17	1934210	1934701	492	346	12	55.47	8.83	8.36
chr18	24935884	24936176	293	146	8	46.88	8.83	11.95
chr18	49865587	49865884	298	149	8	39.38	8.83	18.46
chr18	57026788	57027823	1036	368	19	61.59	8.83	6.8
chr19	11998971	11999382	412	223	10	49.47	8.83	13.5
chr19	19496070	19496692	623	386	15	63.4	8.83	6.28
chr2	3641749	3642203	455	145	10	45.32	8.83	12.84
chr2	240982772	240983117	346	239	11	65.03	8.83	6.53
chr22	17564978	17565248	271	135	8	46.88	8.83	11.95
chr3	42364382	42364998	617	467	13	50.86	8.83	12.61
chr4	82394532	82395044	513	383	10	40.43	8.83	17.87
chr5	1886155	1886773	619	200	13	50.69	8.83	12.65
chr5	1886155	1886773	619	200	13	50.69	8.83	12.65
chr7	6522569	6522863	295	147	8	46.88	8.83	11.95
chr7	6664016	6664476	461	141	9	32.2	8.83	29.16
chr9	12288085	12288620	536	222	11	44.85	8.83	17.83
chr9	19200590	19201425	836	487	17	58.33	8.83	9.37
chr11	60163891	60164310	420	143	10	47.96	8.69	11.94
chr19	39737276	39737792	517	344	12	52.26	8.69	12.37
chr12	6773682	6774392	711	275	16	53.77	8.64	8.49
chr8	144242670	144243534	865	663	24	63.37	8.61	6.32
chr10	124739061	124739336	276	138	10	59.62	8.6	9.13
chr1	1550503	1551214	712	327	14	47.92	8.55	11.93
chr10	105218630	105219084	455	306	10	43.97	8.55	18.4
chr7	23637052	23637821	770	397	13	38.57	8.55	18.99
chr9	124283157	124283607	451	149	11	51.08	8.55	12.56
chr22	42550865	42551670	806	616	18	64.62	8.54	6.43
chr10	120001645	120002522	878	604	19	62.38	8.51	6.59
chr11	67273173	67273524	352	238	11	56.9	8.51	9.63
chr2	10861574	10862184	611	281	12	38.2	8.51	19.32
chr22	17748416	17749051	636	304	13	41.83	8.51	20.31
chr22	41575993	41576490	498	148	13	53.91	8.51	8.52
chr5	132184630	132185098	469	324	10	37.88	8.51	19.61
chr19	51414676	51415816	1141	946	28	98.76	8.5	9.65
chr6	52821151	52821790	640	346	11	35.63	8.48	28.96
chr16	84219869	84220824	956	581	19	43.05	8.47	19.4
chr9	136858378	136859399	1022	659	20	49.44	8.46	13.5
chr16	3238672	3239236	565	422	12	41.17	8.42	20.04
chr16	3238672	3239236	565	422	12	41.17	8.42	20.04
chr1	3817585	3818224	640	497	14	52.68	8.41	12.24
chr1	3817585	3818224	640	497	14	52.68	8.41	12.24
chr17	56315761	56316130	370	164	10	51.98	8.41	12.38
chr17	79609158	79610078	921	381	18	54.96	8.41	8.49
chr19	40326058	40326506	449	301	11	50.56	8.41	13.12
chr19	49990774	49991414	641	344	12	35.51	8.39	29.14
chr1	16552243	16552657	415	265	11	44.01	8.38	18.42
chr7	142760523	142760838	316	177	9	43.33	8.37	18.58
chr11	47593562	47594034	473	115	9	29.58	8.35	40.4
chr5	153857326	153857604	279	139	9	47.67	8.31	12.12
chr1	3567327	3568003	677	338	14	48.89	8.28	13.79
chr1	201325074	201325433	360	119	11	49.75	8.28	13.46
chr16	29511537	29511824	288	144	9	47.49	8.28	12.08
chr19	1378549	1379230	682	430	14	37.37	8.28	26.63
chr19	43174945	43175803	859	594	18	58.41	8.28	9.39
chr22	20611701	20612223	523	255	14	62.86	8.28	6.39
chr22	24648688	24649704	1017	396	20	48.31	8.28	11.77
chr3	49836866	49837667	802	404	20	64.99	8.28	6.51
chr8	6980448	6981061	614	378	15	47.97	8.28	11.94
chr1	2440103	2440723	621	362	16	42.45	8.23	19.69
chr11	119600750	119601186	437	132	11	50.37	8.15	13.13
chr8	101169923	101170478	556	211	16	72.42	8.15	6.08
chr1	1310894	1311318	425	298	8	30.36	8.13	39.78
chr1	1337390	1337681	292	146	7	41.03	8.13	17.49
chr1	1337390	1337681	292	146	7	41.03	8.13	17.49
chr1	3369746	3370484	739	414	11	33.53	8.13	27.91
chr1	3662722	3663273	552	205	9	28.06	8.13	43.68
chr1	10696533	10697226	694	136	15	60.08	8.13	9
chr1	10858054	10858549	496	350	9	31.48	8.13	30.6
chr1	11715818	11716141	324	228	8	38.76	8.13	18.88
chr1	11715818	11716141	324	228	8	38.76	8.13	18.88
chr1	15943768	15944103	336	127	9	44.87	8.13	17.82
chr1	16133054	16133557	504	358	9	30.96	8.13	31.7
chr1	25225961	25226274	314	174	8	39.77	8.13	18.43
chr1	25599962	25600276	315	118	8	39.67	8.13	18.6
chr1	27501841	27502155	315	144	8	39.67	8.13	18.6
chr1	28826885	28827549	665	333	12	43.6	8.13	18.53
chr1	29446608	29447533	926	481	18	61.03	8.13	7.01
chr1	29507917	29508953	1037	320	16	43.24	8.13	18.65
chr1	29509469	29509934	466	340	12	60.69	8.13	9.12
chr1	31881914	31882449	536	209	10	40.72	8.13	17.68
chr1	32870039	32870809	771	119	14	48.14	8.13	11.84
chr1	36184929	36185519	591	285	11	42.82	8.13	19.48
chr1	38022277	38023049	773	436	11	31.75	8.13	29.94
chr1	38022277	38023049	773	436	11	31.75	8.13	29.94
chr1	43233251	43233774	524	343	10	41.63	8.13	20.61
chr1	43233251	43233774	524	343	10	41.63	8.13	20.61
chr1	53069481	53070111	631	288	9	23.97	8.13	54.37
chr1	54664833	54665164	332	182	8	37.98	8.13	19.52
chr1	54664833	54665164	332	182	8	37.98	8.13	19.52
chr1	87677402	87677758	357	113	9	42.7	8.13	19.61
chr1	109818328	109818866	539	259	9	28.81	8.13	42.79
chr1	110284092	110284588	497	350	9	31.41	8.13	30.73
chr1	110613321	110613494	174	87	7	83.31	8.13	7.04
chr1	113005292	113005813	522	302	12	55.07	8.13	8.46
chr1	113216591	113217101	511	236	9	30.51	8.13	40.07
chr1	148000224	148000665	442	122	10	48.66	8.13	11.82
chr1	151825906	151826594	689	279	15	60.5	8.13	9.09
chr1	154244481	154244737	257	128	7	48.75	8.13	11.71
chr1	154965621	154966080	460	115	10	46.98	8.13	12.16
chr1	154965621	154966080	460	115	10	46.98	8.13	12.16
chr1	155196066	155196499	434	237	10	49.43	8.13	13.47
chr1	161375399	161375672	274	137	7	41.03	8.13	17.49
chr1	170116020	170116796	777	341	15	53.65	8.13	8.57
chr1	182704087	182704371	285	142	7	41.03	8.13	17.49
chr1	203155484	203155943	460	133	13	68.97	8.13	6.63
chr1	203157396	203157887	492	138	9	31.74	8.13	29.93
chr1	206810603	206811018	416	294	8	31	8.13	31.66
chr1	207817331	207817583	253	126	7	48.75	8.13	11.71
chr1	226926980	226927196	217	108	7	56.86	8.13	8.14
chr1	226927371	226927664	294	147	7	33.75	8.13	27.64
chr1	227921875	227922296	422	277	8	30.57	8.13	39.95
chr1	227921875	227922296	422	277	8	30.57	8.13	39.95
chr1	228286887	228288457	1571	1180	31	104.55	8.13	12.06
chr1	246670589	246670839	251	125	7	48.75	8.13	11.71
chr1	248712438	248712945	508	145	8	25.18	8.13	45.74
chr1	248756158	248756850	693	146	16	66.81	8.13	7.14
chr10	1072259	1072652	394	133	9	39.23	8.13	18.64
chr10	4093052	4093365	314	147	9	47.32	8.13	12.11
chr10	22499728	22500172	445	145	9	35.07	8.13	29.73
chr10	31319912	31320439	528	144	10	41.32	8.13	20.11
chr10	35893089	35893469	381	180	9	40.4	8.13	17.87
chr10	38412124	38412617	494	349	9	31.61	8.13	30.34
chr10	43903359	43904768	1410	242	26	80.53	8.13	6.38
chr10	51022345	51022580	236	118	7	48.75	8.13	11.71
chr10	60897756	60898072	317	181	8	39.46	8.13	18.78
chr10	61514533	61514690	158	79	7	92.75	8.13	8.5
chr10	69835356	69835871	516	392	12	55.64	8.13	8.38
chr10	70096846	70097333	488	372	8	26.32	8.13	43.94
chr10	73611463	73612073	611	409	9	24.94	8.13	46.18
chr10	76584506	76584870	365	229	8	35	8.13	29.84
chr10	80285110	80286215	1106	740	16	39.79	8.13	18.43
chr10	81441590	81442033	444	254	9	35.15	8.13	29.64
chr11	304565	305041	477	137	8	26.97	8.13	45.96
chr11	440551	441035	485	193	11	51.59	8.13	12.5
chr11	527069	527485	417	147	8	30.93	8.13	31.77
chr11	4824854	4825456	603	357	13	54.61	8.13	8.33
chr11	4843395	4843837	443	105	11	55.75	8.13	8.3
chr11	6079923	6080206	284	142	7	41.03	8.13	17.49
chr11	18035491	18035898	408	136	8	31.58	8.13	30.45
chr11	44652269	44652647	379	255	8	33.83	8.13	31.13
chr11	56269054	56269530	477	128	8	26.97	8.13	45.96
chr11	60868944	60869314	371	281	9	41.34	8.13	20.1
chr11	63303375	63303612	238	119	7	48.75	8.13	11.71
chr11	65324471	65324958	488	149	9	32.01	8.13	29.51
chr11	66035939	66036287	349	238	9	43.51	8.13	18.55
chr11	66248509	66249292	784	395	14	47.27	8.13	12.15
chr11	66248509	66249292	784	395	14	47.27	8.13	12.15
chr11	71433848	71434448	601	205	11	42.1	8.13	19.89
chr11	75430341	75430801	461	352	11	53.91	8.13	8.52
chr11	75524724	75525218	495	361	8	25.91	8.13	44.61
chr11	118215390	118215854	465	251	9	33.6	8.13	27.79
chr11	118954446	118954835	390	249	8	32.96	8.13	28.95
chr11	120195557	120196132	576	318	10	37.86	8.13	19.64
chr11	122851847	122852148	302	158	8	41.03	8.13	17.49
chr11	126226678	126227100	423	125	9	36.79	8.13	27.42
chr11	126226678	126227100	423	125	9	36.79	8.13	27.42
chr11	128737340	128737634	295	147	7	33.75	8.13	27.64
chr12	3981844	3982110	267	133	7	41.03	8.13	17.49
chr12	9659992	9660428	437	146	11	56.38	8.13	8.26
chr12	22162209	22162637	429	327	9	36.31	8.13	27.96
chr12	48835947	48836327	381	262	9	40.4	8.13	17.87
chr12	53645188	53645891	704	352	11	35.48	8.13	29.13
chr12	55413628	55414170	543	189	12	53.15	8.13	8.89
chr12	55656869	55657087	219	109	7	56.86	8.13	8.14
chr12	57334489	57335190	702	310	12	41.14	8.13	20.06
chr12	57471791	57472132	342	144	9	44.23	8.13	18.3
chr12	111279654	111280345	692	377	11	36.19	8.13	28
chr12	117318734	117319057	324	182	8	38.76	8.13	18.88
chr12	120907891	120908547	657	281	10	32.81	8.13	29.06
chr12	120907891	120908547	657	281	10	32.81	8.13	29.06
chr12	121647574	121647810	237	118	7	48.75	8.13	11.71
chr12	124196349	124196732	384	243	8	33.43	8.13	28.02
chr13	19270370	19270978	609	249	10	35.7	8.13	29.15
chr13	20397755	20398515	761	419	14	48.81	8.13	13.8
chr13	29394496	29394936	441	291	8	29.26	8.13	41.82
chr13	32419900	32420339	440	142	10	48.85	8.13	13.78
chr13	44596997	44597418	422	287	9	36.87	8.13	27.39
chr13	48338622	48339524	903	755	13	35.14	8.13	29.69
chr13	52769613	52769975	363	146	8	35.17	8.13	29.65
chr13	52979469	52980038	570	421	10	38.27	8.13	19.22
chr13	62379932	62380507	576	379	10	37.86	8.13	19.64
chr13	99404997	99405464	468	277	9	33.39	8.13	28.09
chr13	112726072	112726615	544	237	10	40.13	8.13	18.19
chr14	19194017	19194503	487	294	10	44.62	8.13	17.87
chr14	21085535	21085995	461	258	11	53.91	8.13	8.52
chr14	24295250	24295515	266	133	7	41.03	8.13	17.49
chr14	36663402	36664486	1085	390	16	40.81	8.13	17.66
chr14	50883427	50883951	525	291	10	41.55	8.13	20.58
chr14	59031674	59032102	429	286	8	30.08	8.13	40.29
chr14	73704470	73704715	246	123	7	48.75	8.13	11.71
chr14	77940610	77941573	964	564	17	52.74	8.13	9.04
chr14	81937981	81938529	549	410	11	46.03	8.13	12.56
chr14	90422030	90422886	857	372	18	66.15	8.13	7.37
chr14	90422030	90422886	857	372	18	66.15	8.13	7.37
chr14	91525295	91525931	637	230	10	33.98	8.13	30.87
chr14	91525295	91525931	637	230	10	33.98	8.13	30.87
chr14	100442041	100442539	499	139	10	43.62	8.13	18.52
chr14	100626332	100626791	460	124	10	46.98	8.13	12.16
chr14	100772222	100772829	608	241	11	41.6	8.13	20.55
chr14	105145286	105146526	1241	835	23	74.54	8.13	6.97
chr14	105298651	105299406	756	421	13	43.37	8.13	18.59
chr15	23807989	23808577	589	146	10	36.99	8.13	27.23
chr15	35529104	35529601	498	193	9	31.35	8.13	31.14
chr15	40073967	40074263	297	148	7	33.75	8.13	27.64
chr15	40513536	40514058	523	375	8	24.37	8.13	54.69
chr15	60639452	60639893	442	129	8	29.19	8.13	41.98
chr15	61890150	61890472	323	144	8	38.86	8.13	18.82
chr15	62455636	62456011	376	270	8	34.08	8.13	30.64
chr15	69349610	69350275	666	244	10	32.3	8.13	29.08
chr15	75615223	75615633	411	269	8	31.36	8.13	31.18
chr15	76038447	76038892	446	242	11	55.43	8.13	8.33
chr15	89012153	89012438	286	143	7	41.03	8.13	17.49
chr15	98504315	98504751	437	288	9	35.68	8.13	29.12
chr15	101610159	101611135	977	682	16	46.52	8.13	12.34
chr16	190093	190413	321	197	8	39.06	8.13	18.75
chr16	1271561	1272728	1168	802	25	92.08	8.13	8.24
chr16	2184576	2185248	673	268	16	68.64	8.13	6.56
chr16	4673530	4674128	599	283	9	25.54	8.13	44.71
chr16	10675215	10675749	535	387	11	47.18	8.13	12.19
chr16	22357403	22357745	343	197	10	59.64	8.13	9.13
chr16	27324823	27325161	339	136	8	37.32	8.13	26.6
chr16	30106695	30107337	643	313	11	39.23	8.13	18.63
chr16	30906421	30906722	302	152	8	41.03	8.13	17.49
chr16	31580071	31580594	524	146	10	41.63	8.13	20.61
chr16	31711177	31711764	588	242	11	43.04	8.13	19.37
chr16	32740612	32741080	469	334	9	33.32	8.13	28.13
chr16	49498996	49499435	440	217	11	56.06	8.13	8.26
chr16	50581552	50581814	263	131	7	41.03	8.13	17.49
chr16	51184712	51185157	446	242	9	35	8.13	29.82
chr16	51274660	51275110	451	322	8	28.6	8.13	43.27
chr16	52581721	52582367	647	132	12	44.86	8.13	17.85
chr16	57637278	57637566	289	144	7	41.03	8.13	17.49
chr16	73179724	73180253	530	401	10	41.17	8.13	20.02
chr17	1587732	1588152	421	299	8	30.64	8.13	39.81
chr17	1621298	1621651	354	254	8	35.96	8.13	28.9
chr17	1664958	1665208	251	125	7	48.75	8.13	11.71
chr17	3748493	3748893	401	264	8	32.11	8.13	29.4
chr17	4608171	4608732	562	305	10	38.83	8.13	18.76
chr17	4608171	4608732	562	305	10	38.83	8.13	18.76
chr17	4890476	4890763	288	144	7	41.03	8.13	17.49
chr17	5186939	5187640	702	370	13	46.97	8.13	12.16
chr17	6680516	6680800	285	142	7	41.03	8.13	17.49
chr17	9696304	9696504	201	100	7	65.35	8.13	6.42
chr17	12124826	12125190	365	120	8	35	8.13	29.84
chr17	12920071	12920350	280	140	7	41.03	8.13	17.49
chr17	17741793	17742499	707	344	9	20.68	8.13	61.18
chr17	20515786	20516305	520	315	11	48.44	8.13	11.76
chr17	27668326	27668831	506	357	10	43.05	8.13	19.38
chr17	33519178	33519987	810	136	13	40.11	8.13	18.19
chr17	34391371	34391900	530	408	11	47.59	8.13	12.12
chr17	39606371	39606837	467	320	10	46.35	8.13	12.36
chr17	53046484	53046774	291	145	7	41.03	8.13	17.49
chr17	70590384	70591170	787	587	18	71.92	8.13	6.13
chr18	2846488	2847101	614	240	10	35.38	8.13	29.35
chr18	6416313	6416580	268	134	7	41.03	8.13	17.49
chr18	12912777	12913333	557	221	10	39.19	8.13	18.63
chr18	13914160	13914463	304	159	9	48.5	8.13	11.73
chr18	67997518	67997932	415	137	9	37.44	8.13	26.36
chr18	74416965	74417246	282	141	7	41.03	8.13	17.49
chr19	588798	589111	314	185	8	39.77	8.13	18.43
chr19	1566586	1567378	793	244	17	64.89	8.13	6.46
chr19	2896464	2897538	1075	500	18	51.53	8.13	12.52
chr19	3186427	3186883	457	148	10	47.26	8.13	12.15
chr19	6334312	6334845	534	318	11	47.26	8.13	12.17
chr19	7556734	7557562	829	432	16	55.95	8.13	8.24
chr19	10124844	10125351	508	144	8	25.18	8.13	45.74
chr19	12993664	12993967	304	196	8	40.82	8.13	17.64
chr19	14315985	14316189	205	102	7	65.35	8.13	6.42
chr19	23455837	23456132	296	148	7	33.75	8.13	27.64
chr19	36981369	36981768	400	273	8	32.18	8.13	29.29
chr19	36981369	36981768	400	273	8	32.18	8.13	29.29
chr19	37176965	37177357	393	139	9	39.32	8.13	18.51
chr19	39834412	39834947	536	145	13	60.75	8.13	7.11
chr19	45449513	45449917	405	315	9	38.28	8.13	19.22
chr19	46731528	46732288	761	408	13	43.06	8.13	19.38
chr19	47333863	47334153	291	145	7	41.03	8.13	17.49
chr19	47987351	47987847	497	123	9	31.41	8.13	30.73
chr19	49932721	49933387	667	368	9	22.34	8.13	58.08
chr19	51376764	51377392	629	485	12	46.17	8.13	12.47
chr19	51504812	51505298	487	145	12	58.49	8.13	9.16
chr19	55851194	55851698	505	146	8	25.35	8.13	45.56
chr19	58052261	58052749	489	120	10	44.45	8.13	18.09
chr2	25962328	25962704	377	260	10	55.48	8.13	8.35
chr2	27274009	27274421	413	267	8	31.22	8.13	31.33
chr2	27274009	27274421	413	267	8	31.22	8.13	31.33
chr2	63275809	63276174	366	229	9	41.82	8.13	20.32
chr2	70353281	70353554	274	137	7	41.03	8.13	17.49
chr2	71126961	71127181	221	110	7	56.86	8.13	8.14
chr2	86042470	86043158	689	372	12	41.99	8.13	20.15
chr2	96259139	96259437	299	149	7	33.75	8.13	27.64
chr2	98704878	98705204	327	199	9	45.85	8.13	12.67
chr2	111231228	111231645	418	83	9	37.19	8.13	26.86
chr2	112500376	112500718	343	193	8	36.95	8.13	27.3
chr2	130242875	130243298	424	317	8	30.43	8.13	40.02
chr2	130680884	130681220	337	190	9	44.76	8.13	17.85
chr2	139064905	139065147	243	121	7	48.75	8.13	11.71
chr2	159731398	159731800	403	140	10	52.59	8.13	12.23
chr2	172951455	172951933	479	195	13	66.77	8.13	7.11
chr2	240850687	240851095	409	145	8	31.51	8.13	30.62
chr20	388197	388556	360	229	8	35.43	8.13	29.25
chr20	2633797	2634492	696	420	10	30.67	8.13	39.79
chr20	2795622	2795964	343	139	10	59.64	8.13	9.13
chr20	16567312	16567565	254	127	7	48.75	8.13	11.71
chr20	21375865	21376277	413	265	8	31.22	8.13	31.33
chr20	31571767	31572357	591	208	11	42.82	8.13	19.48
chr20	31782073	31782837	765	330	14	48.54	8.13	11.7
chr20	37435640	37435926	287	143	7	41.03	8.13	17.49
chr20	37957531	37957963	433	306	8	29.8	8.13	40.7
chr20	56807737	56808062	326	119	8	38.57	8.13	18.98
chr20	57413890	57414422	533	135	10	40.94	8.13	17.56
chr20	57687738	57688242	505	380	10	43.13	8.13	19.32
chr20	61504129	61504597	469	323	8	27.46	8.13	45.03
chr21	31964975	31965360	386	147	8	33.27	8.13	28.3
chr22	19646440	19646905	466	330	8	27.65	8.13	44.47
chr22	24031647	24031882	236	118	7	48.75	8.13	11.71
chr22	36575288	36575967	680	341	12	42.58	8.13	19.69
chr22	41214598	41215133	536	212	12	53.78	8.13	8.49
chr22	44349878	44350450	573	304	11	44.16	8.13	18.33
chr22	44728461	44728836	376	143	8	34.08	8.13	30.64
chr22	50609738	50610404	667	351	12	43.46	8.13	18.58
chr3	39327432	39327974	543	129	9	28.58	8.13	43.26
chr3	51862132	51862517	386	120	11	62.23	8.13	6.69
chr3	51909434	51910161	728	507	13	45.2	8.13	12.92
chr3	57528812	57529110	299	149	7	33.75	8.13	27.64
chr3	75397419	75398043	625	310	13	52.78	8.13	8.99
chr3	75834380	75834663	284	142	7	41.03	8.13	17.49
chr3	88200017	88200257	241	120	7	48.75	8.13	11.71
chr3	88200017	88200257	241	120	7	48.75	8.13	11.71
chr3	120005056	120005699	644	520	15	64.45	8.13	6.38
chr3	126380397	126380863	467	324	9	33.46	8.13	28.03
chr3	128396570	128397366	797	383	13	40.87	8.13	17.61
chr3	128571283	128572293	1011	133	19	66.94	8.13	7.16
chr3	133291975	133292468	494	144	9	31.61	8.13	30.34
chr3	137842733	137843251	519	383	9	30.01	8.13	40.38
chr3	148415230	148415502	273	136	7	41.03	8.13	17.49
chr3	148415230	148415502	273	136	7	41.03	8.13	17.49
chr3	195241188	195241797	610	409	11	41.46	8.13	20.38
chr4	684664	685369	706	305	11	35.37	8.13	29.32
chr4	2757601	2757850	250	125	7	48.75	8.13	11.71
chr4	78979259	78980848	1590	472	25	64.54	8.13	6.39
chr4	90645432	90645701	270	135	7	41.03	8.13	17.49
chr4	93103151	93103391	241	120	7	48.75	8.13	11.71
chr4	120216724	120216972	249	124	7	48.75	8.13	11.71
chr5	1294069	1294818	750	204	14	49.57	8.13	13.49
chr5	3601322	3601647	326	130	8	38.57	8.13	18.98
chr5	7288060	7288604	545	139	9	28.46	8.13	43.52
chr5	9599890	9600319	430	134	8	30.01	8.13	40.35
chr5	10679361	10680251	891	587	22	96.56	8.13	9.25
chr5	14871131	14871704	574	360	11	44.09	8.13	18.38
chr5	52411053	52411741	689	365	12	41.99	8.13	20.15
chr5	65803512	65803911	400	213	11	60.54	8.13	9.11
chr5	68857226	68857941	716	373	10	29.64	8.13	40.9
chr5	134680411	134680905	495	131	8	25.91	8.13	44.61
chr5	139486629	139486954	326	135	8	38.57	8.13	18.98
chr5	148723226	148723513	288	144	7	41.03	8.13	17.49
chr5	160280408	160281008	601	308	9	25.43	8.13	44.98
chr5	167912609	167913237	629	311	10	34.46	8.13	30.1
chr5	170771854	170772902	1049	775	19	64.3	8.13	6.38
chr5	172189450	172189894	445	282	9	35.07	8.13	29.73
chr5	172189450	172189894	445	282	9	35.07	8.13	29.73
chr5	172386664	172387757	1094	946	18	50.45	8.13	13.16
chr5	172386664	172387757	1094	946	18	50.45	8.13	13.16
chr5	175557725	175557997	273	136	7	41.03	8.13	17.49
chr5	176826914	176827476	563	337	11	44.93	8.13	17.81
chr5	179336076	179336523	448	142	12	62.68	8.13	6.54
chr5	180600465	180600961	497	252	9	31.41	8.13	30.73
chr5	180601556	180602320	765	587	15	54.53	8.13	8.31
chr6	3226567	3227140	574	438	12	50.48	8.13	13.16
chr6	17092970	17093262	293	146	7	33.75	8.13	27.64
chr6	23856862	23857318	457	133	10	47.26	8.13	12.15
chr6	26251587	26251888	302	159	8	41.03	8.13	17.49
chr6	26251587	26251888	302	159	8	41.03	8.13	17.49
chr6	27300693	27301102	410	264	9	37.86	8.13	19.65
chr6	28084378	28084879	502	149	8	25.51	8.13	44.91
chr6	28909231	28909525	295	147	7	33.75	8.13	27.64
chr6	28909231	28909525	295	147	7	33.75	8.13	27.64
chr6	29780117	29780678	562	148	12	51.49	8.13	12.52
chr6	31980069	31980510	442	105	8	29.19	8.13	41.98
chr6	31980069	31980510	442	105	8	29.19	8.13	41.98
chr6	34124270	34125272	1003	689	14	35.15	8.13	29.65
chr6	34523102	34523602	501	113	8	25.57	8.13	44.69
chr6	35773030	35773569	540	317	9	28.75	8.13	42.91
chr6	36703613	36704035	423	278	10	50.52	8.13	13.16
chr6	36954546	36955022	477	135	12	59.53	8.13	9.1
chr6	39872681	39872951	271	135	7	41.03	8.13	17.49
chr6	39900854	39901400	547	400	10	39.91	8.13	18.31
chr6	42016754	42017479	726	389	14	51.28	8.13	12.52
chr6	53880309	53880806	498	237	10	43.7	8.13	18.52
chr6	92723955	92724321	367	124	8	34.83	8.13	30
chr6	112667332	112668060	729	395	13	45.13	8.13	12.95
chr6	144417159	144417393	235	117	7	48.75	8.13	11.71
chr6	160135836	160136313	478	111	11	52.25	8.13	12.35
chr6	170181718	170182109	392	232	9	39.41	8.13	18.85
chr7	2443452	2444073	622	333	10	34.89	8.13	29.95
chr7	2596797	2597444	648	369	12	44.79	8.13	17.85
chr7	4814975	4815483	509	145	9	30.64	8.13	39.84
chr7	63354006	63354394	389	114	8	33.03	8.13	28.84
chr7	65267085	65267542	458	319	9	34.11	8.13	30.64
chr7	65267085	65267542	458	319	9	34.11	8.13	30.64
chr7	70598920	70599375	456	332	8	28.28	8.13	43.68
chr7	72299935	72300400	466	337	9	33.53	8.13	27.9
chr7	72299935	72300400	466	337	9	33.53	8.13	27.9
chr7	99425226	99425702	477	364	9	32.76	8.13	28.97
chr7	100166998	100167751	754	130	13	43.5	8.13	18.54
chr7	127116418	127116803	386	112	8	33.27	8.13	28.3
chr7	127256535	127257275	741	453	14	50.21	8.13	13.2
chr7	138145394	138145953	560	138	10	38.97	8.13	18.84
chr7	140706099	140706361	263	131	7	41.03	8.13	17.49
chr7	141477699	141478251	553	146	8	22.83	8.13	57.43
chr7	141673882	141674445	564	271	10	38.69	8.13	18.91
chr7	154863548	154863782	235	117	7	48.75	8.13	11.71
chr8	10525272	10525617	346	202	9	43.81	8.13	18.43
chr8	11696703	11697291	589	178	11	42.97	8.13	19.39
chr8	12176350	12176984	635	391	13	51.98	8.13	12.38
chr8	21901366	21901711	346	232	8	36.68	8.13	27.43
chr8	26907137	26907583	447	133	10	48.18	8.13	11.84
chr8	32871036	32871318	283	141	7	41.03	8.13	17.49
chr8	51770826	51771096	271	135	7	41.03	8.13	17.49
chr8	110914306	110914912	607	358	9	25.13	8.13	45.86
chr8	126921425	126921786	362	237	9	42.21	8.13	19.82
chr9	1163575	1163968	394	124	9	39.23	8.13	18.64
chr9	37423867	37424313	447	263	9	34.92	8.13	29.95
chr9	37575781	37576300	520	408	10	41.94	8.13	20.23
chr9	40291624	40292060	437	313	10	49.14	8.13	13.67
chr9	41774928	41775293	366	246	10	56.78	8.13	8.22
chr9	69451143	69451352	210	105	7	65.35	8.13	6.42
chr9	70216252	70216557	306	132	8	40.6	8.13	17.81
chr9	88513154	88513697	544	190	9	28.52	8.13	43.33
chr9	99064361	99064881	521	373	11	48.36	8.13	11.77
chr9	100706874	100707451	578	235	11	43.78	8.13	18.47
chr9	102669274	102669615	342	107	9	44.23	8.13	18.3
chr9	102669274	102669615	342	107	9	44.23	8.13	18.3
chr9	114288335	114288819	485	149	8	26.49	8.13	43.17
chr9	115653584	115653902	319	206	9	46.75	8.13	12.12
chr9	124881258	124881544	287	143	7	41.03	8.13	17.49
chr9	125376957	125377430	474	193	10	45.73	8.13	12.74
chr9	131205741	131206221	481	144	10	45.13	8.13	12.94
chr9	135958415	135959163	749	462	14	49.64	8.13	13.5
chr9	135958415	135959163	749	462	14	49.64	8.13	13.5
chr9	136150884	136151246	363	256	8	35.17	8.13	29.65
chrx	115566375	115566893	519	131	9	30.01	8.13	40.38
chrx	153850845	153851257	413	275	8	31.22	8.13	31.33
chr19	51727691	51728150	460	135	11	47.92	8.12	11.84
chr3	8542023	8542720	698	370	12	41.17	8.09	20.04
chr3	8542023	8542720	698	370	12	41.17	8.09	20.04
chr13	19412648	19413170	523	149	10	41.46	8.08	20.37
chr11	62690457	62691064	608	247	13	47	8.05	12.15
chr12	7012994	7013601	608	354	11	35.63	8.05	28.96
chr22	18585997	18586690	694	306	9	20.9	8.04	63.21
chr1	45769439	45769933	495	284	14	64.22	8.03	6.37
chr9	33523087	33524296	1210	130	23	55.31	8.01	8.38
chr1	22151818	22152323	506	375	8	24.81	7.99	46.39
chr11	279010	279628	619	484	15	65.78	7.99	7.19
chr11	71332095	71332416	322	181	8	38.41	7.99	19.14
chr11	74970985	74971367	383	139	9	39.62	7.99	18.62
chr12	6450949	6451451	503	146	11	49.17	7.99	13.65
chr14	23307130	23307582	453	144	9	33.9	7.99	31.01
chr14	105219241	105220789	1549	1026	32	110.27	7.99	14.47
chr15	85123238	85123652	415	278	8	30.56	7.99	39.99
chr16	11036211	11036531	321	111	9	45.9	7.99	12.67
chr18	48555880	48556293	414	196	9	36.94	7.99	27.31
chr19	5912255	5912996	742	363	13	43.45	7.99	18.57
chr19	11071123	11071575	453	143	8	27.97	7.99	43.88
chr3	197024467	197025022	556	245	10	38.58	7.99	19
chr4	187648881	187649317	437	289	9	35.11	7.99	29.82
chr7	6532182	6533012	831	439	13	38.13	7.99	19.41
chr8	27560764	27561344	581	228	13	55.65	7.99	8.4
chr10	71176791	71177392	602	234	11	35.63	7.97	28.96
chr10	71176791	71177392	602	234	11	35.63	7.97	28.96
chr19	54799778	54800228	451	279	11	47.92	7.96	11.84
chr7	56354148	56354747	600	161	15	37.57	7.95	26.27
chr8	41754637	41756006	1370	482	19	44.76	7.94	17.87
chr3	50386782	50387080	299	149	8	35.93	7.92	28.91
chr1	100434967	100435444	478	140	9	27.51	7.91	44.88
chr17	48924891	48925520	630	327	13	44.38	7.91	18.23
chr8	109143065	109143774	710	416	10	24.29	7.91	54.69
chrx	49332892	49333486	595	390	11	35.63	7.88	28.96
chr1	115395961	115396166	206	103	7	63.81	7.86	6.26
chr11	118796070	118796453	384	115	9	38.94	7.86	18.76
chr14	77248271	77248478	208	104	7	63.81	7.86	6.26
chr17	18966464	18967096	633	337	13	50.41	7.86	13.14
chr17	18966464	18967096	633	337	13	50.41	7.86	13.14
chr17	39221548	39222103	556	145	11	43.98	7.86	18.38
chr2	40143799	40144341	543	245	10	38.84	7.86	18.77
chr2	61243662	61243899	238	119	7	47.5	7.86	12.08
chr20	25677618	25677833	216	108	7	55.47	7.86	8.33
chr22	32341432	32341799	368	124	8	33.69	7.86	27.73
chr22	32341432	32341799	368	124	8	33.69	7.86	27.73
chr22	39642318	39642687	370	221	9	40.23	7.86	18.11
chr4	925297	925668	372	223	8	33.36	7.86	28.1
chr4	925297	925668	372	223	8	33.36	7.86	28.1
chr6	13815986	13816317	332	146	8	36.9	7.86	27.33
chr6	31865861	31866291	431	129	12	62.91	7.86	6.41
chr6	39283615	39283901	287	143	7	39.92	7.86	18.32
chr7	132443767	132444497	731	142	15	55.16	7.86	8.4
chr9	69486417	69487013	597	303	9	24.6	7.86	46.7
chr9	134304483	134305292	810	437	14	43.87	7.86	18.4
chr2	96240627	96241134	508	360	10	41.46	7.85	20.37
chr17	47784346	47785213	868	182	19	57.46	7.84	9.51
chr10	74767070	74767743	674	410	11	35.63	7.81	28.96
chr10	74767070	74767743	674	410	11	35.63	7.81	28.96
chr9	136606152	136607330	1179	270	20	58.68	7.81	9.17
chr11	45867389	45867893	505	358	10	41.46	7.8	20.37
chr10	118608124	118608890	767	348	19	58.27	7.79	9.36
chr11	125702305	125702808	504	356	9	29.58	7.79	40.4
chr17	8113213	8113838	626	334	10	28.14	7.79	44.07
chr19	4183935	4184644	710	321	11	28.25	7.79	43.78
chr19	4183935	4184644	710	321	11	28.25	7.79	43.78
chr19	20369809	20370102	294	147	8	42.37	7.79	19.76
chr8	6808756	6809341	586	403	12	31.56	7.76	30.34
chr7	75157490	75158220	731	321	10	22.63	7.75	57.43
chr10	116000000	116001033	1034	231	20	49.76	7.74	13.39
chr1	29212221	29212499	279	139	7	39.38	7.73	18.46
chr1	36863468	36863920	453	316	8	26.99	7.73	45.91
chr1	147874915	147875617	703	112	13	44.42	7.73	18.12
chr1	151118848	151119236	389	89	8	31.48	7.73	30.62
chr1	153349445	153350298	854	709	15	45.71	7.73	12.76
chr1	153412319	153412939	621	280	9	22.94	7.73	57.25
chr1	166809385	166809708	324	141	8	37.14	7.73	26.97
chr1	205682103	205682372	270	135	7	39.38	7.73	18.46
chr1	205831013	205831232	220	110	7	54.78	7.73	8.31
chr1	209858502	209858792	291	145	7	39.38	7.73	18.46
chr1	223963555	223964338	784	540	16	56.24	7.73	8.37
chr1	230849964	230850346	383	249	11	60.18	7.73	9
chr10	3213825	3214238	414	109	9	35.79	7.73	29.1
chr10	45754782	45755142	361	241	8	33.76	7.73	31.26
chr10	95517449	95518334	886	474	16	49.15	7.73	13.68
chr10	95517449	95518334	886	474	16	49.15	7.73	13.68
chr10	106028366	106028764	399	128	8	30.72	7.73	39.71
chr10	106028366	106028764	399	128	8	30.72	7.73	39.71
chr11	57283632	57284042	411	290	8	29.84	7.73	40.73
chr11	107992683	107993225	543	394	10	38.18	7.73	19.33
chr11	113651112	113651481	370	101	8	33.01	7.73	28.9
chr12	2806995	2807525	531	273	11	45.26	7.73	12.87
chr12	6882497	6882710	214	107	7	54.78	7.73	8.31
chr12	53188582	53188948	367	233	9	39.93	7.73	18.36
chr12	132152052	132152556	505	222	10	41.06	7.73	20.16
chr12	132673181	132673579	399	308	8	30.72	7.73	39.71
chr14	23351702	23351966	265	132	7	39.38	7.73	18.46
chr14	99739424	99739721	298	149	7	32.32	7.73	29.05
chr15	49018313	49018680	368	143	8	33.17	7.73	28.41
chr15	52120571	52120783	213	106	7	54.78	7.73	8.31
chr16	1542188	1542477	290	145	7	39.38	7.73	18.46
chr16	10838753	10838981	229	114	7	54.78	7.73	8.31
chr17	7816787	7817716	930	146	16	46.43	7.73	12.33
chr17	33703648	33704389	742	354	12	36.46	7.73	27.89
chr19	1406164	1406751	588	244	10	35.09	7.73	29.75
chr19	6135633	6136395	763	537	16	57.85	7.73	9.45
chr19	17330716	17331146	431	147	8	28.43	7.73	43.47
chr19	36158808	36159090	283	141	7	39.38	7.73	18.46
chr19	40169968	40170193	226	113	7	54.78	7.73	8.31
chr19	49543206	49543489	284	142	7	39.38	7.73	18.46
chr2	30368818	30369458	641	195	14	55.21	7.73	8.38
chr2	96675414	96675926	513	192	11	46.78	7.73	12.05
chr2	128688178	128688436	259	129	7	46.88	7.73	11.95
chr2	152041707	152042105	399	264	9	37.04	7.73	27.17
chr2	170366809	170367241	433	172	9	34.28	7.73	30.34
chr2	219284608	219285118	511	132	9	28.88	7.73	42.67
chr2	232259264	232259832	569	278	9	25.55	7.73	44.71
chr2	232372844	232373422	579	246	11	41.51	7.73	20.61
chr20	42839380	42839891	512	366	9	28.82	7.73	42.74
chr20	42839380	42839891	512	366	9	28.82	7.73	42.74
chr20	44518650	44518971	322	119	9	44.56	7.73	18.03
chr20	44518650	44518971	322	119	9	44.56	7.73	18.03
chr20	44518650	44518971	322	119	9	44.56	7.73	18.03
chr21	43619789	43620005	217	108	7	54.78	7.73	8.31
chr22	37255902	37256312	411	143	9	36.03	7.73	28.82
chr3	49376586	49377325	740	350	10	26.66	7.73	42.92
chr3	58612856	58613290	435	182	10	47.19	7.73	12.2
chr3	133875951	133876585	635	334	9	22.29	7.73	57.98
chr4	819556	820501	946	778	17	50.81	7.73	12.61
chr4	26113426	26113812	387	263	8	31.64	7.73	30.35
chr4	40378940	40379377	438	329	8	27.96	7.73	43.9
chr5	81046928	81047157	230	115	7	54.78	7.73	8.31
chr5	115717743	115718279	537	132	10	38.61	7.73	18.98
chr5	134871417	134871719	303	141	9	46.76	7.73	12.13
chr5	141345313	141345876	564	415	13	55.43	7.73	8.33
chr5	179235439	179236148	710	412	13	43.94	7.73	18.38
chr6	43675218	43675714	497	258	10	41.71	7.73	20.45
chr6	44699098	44699420	323	186	8	37.24	7.73	26.67
chr6	132891524	132891839	316	178	8	37.93	7.73	19.59
chr7	1178501	1178749	249	124	7	46.88	7.73	11.95
chr7	6940248	6940707	460	137	9	32.27	7.73	29.08
chr7	72424656	72425332	677	349	13	46.25	7.73	12.43
chr7	100823426	100824392	967	704	19	66.48	7.73	7.2
chr8	496094	496413	320	180	8	37.53	7.73	26.31
chr8	20054615	20055212	598	213	12	46.14	7.73	12.48
chr8	58179097	58179374	278	139	7	39.38	7.73	18.46
chr9	19788966	19789287	322	173	8	37.34	7.73	26.65
chr9	37036398	37036792	395	113	9	37.39	7.73	26.62
chr9	83396842	83397935	1094	777	16	37.69	7.73	26.24
chr9	125599478	125599991	514	130	10	40.35	7.73	17.98
chr9	127212508	127213202	695	382	14	50.9	7.73	12.58
chr11	64020962	64021478	517	368	16	66.05	7.7	7.28
chr14	103523066	103523563	498	185	11	47.92	7.7	11.84
chr16	31885110	31885607	498	337	9	29.58	7.7	40.4
chr17	69616009	69617314	1306	114	24	60.16	7.69	8.97
chr1	38249335	38249623	289	144	8	41.87	7.68	20.28
chr8	28746702	28746976	275	137	8	41.87	7.68	20.28
chr8	28746702	28746976	275	137	8	41.87	7.68	20.28
chr16	82469695	82470272	578	145	12	41.17	7.66	20.04
chr20	16205333	16205621	289	144	8	41.76	7.66	20.34
chr8	142137321	142138199	879	486	18	44.75	7.64	17.86
chr8	142137321	142138199	879	486	18	44.75	7.64	17.86
chr9	33647824	33648231	408	265	12	51.82	7.64	12.34
chr17	80375346	80375982	637	248	14	36.63	7.61	27.73
chr17	80375346	80375982	637	248	14	36.63	7.61	27.73
chr1	161676151	161676942	792	461	13	38.02	7.6	19.51
chr10	120794502	120794964	463	128	9	31.52	7.6	30.6
chr11	67235662	67236049	388	159	9	37.43	7.6	26.37
chr13	113929698	113930294	597	389	9	23.61	7.6	55.51
chr14	101498910	101499389	480	338	9	30.35	7.6	39.77
chr14	101498910	101499389	480	338	9	30.35	7.6	39.77
chr15	77714135	77714726	592	415	11	39.87	7.6	18.32
chr15	78934015	78934522	508	391	9	28.55	7.6	43.36
chr16	2569377	2569605	229	114	7	54.11	7.6	8.5
chr16	3194994	3195267	274	137	7	38.85	7.6	18.77
chr16	30546247	30546829	583	332	9	24.32	7.6	54.65
chr17	19412993	19413666	674	298	10	29.39	7.6	41.63
chr2	219222556	219223196	641	331	14	54.32	7.6	8.36
chr20	36660491	36661000	510	231	11	46.31	7.6	12.39
chr20	36660491	36661000	510	231	11	46.31	7.6	12.39
chr20	43299811	43300501	691	268	10	28.49	7.6	43.38
chr3	129325505	129325871	367	114	8	32.75	7.6	28.99
chr5	139726701	139726955	255	127	7	46.28	7.6	12.38
chr6	33172791	33173090	300	155	8	38.85	7.6	18.77
chr8	104428879	104429572	694	201	13	44.24	7.6	18.32
chr1	1296492	1297123	632	315	13	42.13	7.57	19.9
chr1	42617982	42618536	555	347	11	36.82	7.57	27.42
chr1	161410700	161411026	327	192	9	38.58	7.57	19
chr1	161410700	161411026	327	192	9	38.58	7.57	19
chr10	70783136	70783715	580	312	12	40.51	7.57	17.86
chr11	67417234	67417943	710	398	12	31.81	7.57	29.87
chr11	74789803	74790129	327	191	9	38.58	7.57	19
chr12	6450524	6450799	276	138	8	41.36	7.57	20.11
chr12	62859731	62860094	364	131	10	48.2	7.57	11.87
chr12	122984615	122984972	358	140	9	35.49	7.57	29.14
chr16	2479216	2479510	295	147	8	41.36	7.57	20.11
chr16	81087134	81088150	1017	313	18	42.54	7.57	19.71
chr19	39897348	39897838	491	353	11	41.97	7.57	20.21
chr2	27358952	27359462	511	388	12	46.29	7.57	12.42
chr2	113541941	113542426	486	199	11	42.41	7.57	19.75
chr20	34288329	34288746	418	149	10	42.47	7.57	19.74
chr20	34288329	34288746	418	149	10	42.47	7.57	19.74
chr22	36817006	36817871	866	137	16	41.89	7.57	20.27
chr3	52055950	52056439	490	286	9	29.58	7.57	40.4
chr3	195868521	195869089	569	434	11	35.8	7.57	29.11
chr4	72671691	72672211	521	139	10	33.82	7.57	31.17
chr5	859543	860299	757	380	13	33.86	7.57	31.04
chr5	154776469	154776978	510	367	12	46.38	7.57	12.38
chr5	172653003	172653472	470	145	10	37.79	7.57	19.9
chr7	4945637	4946395	759	473	15	43.79	7.57	18.49
chr7	44228748	44229712	965	282	21	66.81	7.57	7.13
chr8	23022819	23023492	674	353	11	29.12	7.57	42.09
chr8	82360375	82361042	668	271	13	39.53	7.57	18.72
chr8	117768330	117769592	1263	1121	23	56.67	7.57	8.29
chr9	130923069	130923470	402	266	9	31.64	7.57	30.36
chr1	243053969	243054154	186	93	7	70.05	7.48	5.73
chr10	47659300	47659593	294	147	7	31.41	7.48	30.67
chr11	1687774	1688317	544	220	11	42.78	7.48	19.53
chr11	12966094	12966617	524	411	10	38.29	7.48	19.24
chr11	125932766	125932992	227	113	7	53.45	7.48	8.7
chr12	6994278	6994793	516	344	12	51.57	7.48	12.51
chr12	6994278	6994793	516	344	12	51.57	7.48	12.51
chr12	122501970	122502218	249	124	7	45.69	7.48	12.73
chr16	30570032	30570264	233	116	7	53.45	7.48	8.7
chr17	79610186	79610746	561	359	11	41.46	7.48	20.37
chr19	39825806	39826246	441	135	9	32.58	7.48	29.28
chr19	49543591	49543990	400	149	9	35.84	7.48	29.02
chr20	36247601	36248164	564	143	13	53.75	7.48	8.51
chr5	1050491	1050923	433	297	9	33.19	7.48	28.38
chr9	130340633	130341622	990	373	20	68.27	7.48	6.68
chr1	90252961	90253282	322	185	8	36.24	7.46	28.04
chr10	115806858	115807954	1097	686	19	46.46	7.46	12.34
chr9	20620837	20621323	487	197	10	35.86	7.46	29
chr10	102106783	102107149	367	233	10	42.34	7.45	19.77
chr16	3087034	3087495	462	146	11	38.89	7.45	18.85
chr16	75227040	75227516	477	179	13	49.34	7.45	13.53
chr16	89643045	89643468	424	172	11	42.54	7.45	19.73
chr4	87835263	87835876	614	350	12	32.29	7.45	29.06
chr6	34525369	34526011	643	276	13	47	7.45	12.15
chr1	153631475	153631996	522	147	9	26.69	7.36	42.79
chr10	101769550	101770042	493	140	15	53.57	7.36	8.66
chr12	499391	499841	451	142	8	25.72	7.36	44.37
chr12	499391	499841	451	142	8	25.72	7.36	44.37
chr12	132148153	132148632	480	335	8	23.98	7.36	54.37
chr15	68583551	68584474	924	234	16	44.09	7.36	18.37
chr17	41177852	41178139	288	144	10	45.5	7.36	12.78
chr17	66196285	66196616	332	191	9	41.74	7.36	20.37
chr19	38308348	38308894	547	272	10	35.99	7.36	28.84
chr19	50887053	50888011	959	261	18	44.33	7.36	18.25
chr3	52931475	52931972	498	146	9	28.16	7.36	44.1
chr5	176785169	176785724	556	232	10	30.38	7.36	39.75
chr8	104511189	104511458	270	135	10	52.37	7.36	12.25
chr9	43401884	43402387	504	143	8	22.64	7.36	57.67
chr1	113249424	113249837	414	291	10	41.46	7.31	20.37
chr1	201142072	201143013	942	794	16	42.45	7.28	19.69
chr16	89226300	89227172	873	727	20	57.09	7.27	9.45
chr8	125465313	125465754	442	146	10	34.06	7.27	30.7
chr8	144119751	144120545	795	349	14	34.46	7.26	30.12
chr1	224363762	224364230	469	325	10	41.46	7.25	20.37
chr11	117799409	117799877	469	143	9	29.58	7.25	40.4
chr19	54109726	54110163	438	305	11	35.63	7.25	28.96
chr22	46482785	46483253	469	149	8	24.2	7.25	54.05
chr1	1344114	1344738	625	252	11	35.63	7.24	28.96
chr11	74938968	74939568	601	250	13	48.94	7.24	13.77
chr19	49313634	49314011	378	235	8	30.41	7.24	40.08
chr5	131398907	131399667	761	432	13	37.65	7.24	26.26
chr6	43028594	43029129	536	238	10	36.17	7.24	28.04
chr6	43028594	43029129	536	238	10	36.17	7.24	28.04
chr9	43402630	43402882	253	126	7	44.55	7.24	18.04
chr2	33172069	33172692	624	314	10	30.38	7.23	39.75
chr8	67783958	67784425	468	334	8	24.2	7.23	54.05
chr10	101194806	101196437	1632	743	32	39.39	7.22	18.9
chr17	618921	620401	1481	580	30	40.75	7.22	17.68
chr10	102790482	102790736	255	127	10	58.46	7.2	9.4
chr10	102790482	102790736	255	127	10	58.46	7.2	9.4
chr16	84296406	84297427	1022	471	23	52.03	7.2	12.33
chr10	109462403	109462810	408	143	10	41.21	7.16	20.23
chr17	6757196	6757769	574	229	13	44.08	7.16	18.37
chr2	89117702	89118010	309	129	8	36.24	7.16	27.95
chr6	30881773	30882294	522	380	13	48.73	7.16	11.71
chr6	30881773	30882294	522	380	13	48.73	7.16	11.71
chr2	45163426	45163733	308	97	8	36.24	7.14	27.95
chr7	5076009	5076547	539	237	12	41.17	7.14	20.04
chr1	33367135	33367880	746	127	14	43.14	7.13	19.33
chr1	47187968	47188837	870	335	15	40.56	7.13	17.83
chr1	201438040	201438571	532	291	14	61.04	7.13	7.02
chr15	20104189	20105689	1501	667	44	78.21	7.13	6.13
chr15	85784610	85784849	240	120	7	43.99	7.13	18.39
chr17	79793133	79793730	598	429	11	36.8	7.13	27.45
chr19	53466954	53467895	942	723	19	53.44	7.13	8.68
chr5	131817195	131817578	384	126	8	29.48	7.13	41.44
chr7	63560682	63561139	458	149	10	41.77	7.13	20.31
chr8	143860203	143861517	1315	354	25	69.55	7.13	5.54
chr9	138013114	138013546	433	295	9	31.64	7.13	30.34
chr19	1754590	1755049	460	113	10	41.46	7.11	20.37
chr19	36035225	36035684	460	141	8	24.2	7.11	54.05
chr2	289807	290112	306	163	8	36.24	7.09	27.95
chr2	289807	290112	306	163	8	36.24	7.09	27.95
chr4	136833807	136834264	458	338	9	29.58	7.08	40.4
chr12	125420025	125420380	356	120	10	41.46	7.07	20.37
chr10	736698	736972	275	137	8	38.95	7.06	18.75
chr1	55266060	55266630	571	322	9	22.61	7.02	57.48
chr13	112555175	112555591	417	146	8	26.63	7.02	42.94
chr16	2933716	2934510	795	133	16	42.45	7.02	19.69
chr17	44655911	44656434	524	355	10	35.85	7.02	29.01
chr19	53606110	53606374	265	132	8	45.66	7.02	12.77
chr4	70893361	70893556	196	98	7	58.8	7.02	9.21
chr5	179515100	179515396	297	148	7	29.69	7.02	40.82
chr6	7541420	7542090	671	537	12	36.68	7.02	27.4
chr1	25072880	25073231	352	222	11	47.92	6.99	11.84
chr17	1612310	1612912	603	353	9	20.9	6.99	62.81
chr1	1051549	1051842	294	147	6	26.96	6.97	41.92
chr1	1370601	1371022	422	290	9	36.87	6.97	27.39
chr1	2344630	2345445	816	208	15	50.93	6.97	12.59
chr1	2456878	2457822	945	646	18	59.71	6.97	9.07
chr1	3371983	3372570	588	295	9	26.1	6.97	44.27
chr1	3999576	4000630	1055	839	16	42.31	6.97	19.76
chr1	8250442	8251091	650	200	12	44.64	6.97	17.86
chr1	9488803	9489337	535	214	9	29.05	6.97	42.34
chr1	10004097	10004773	677	354	11	37.09	6.97	27.04
chr1	10004097	10004773	677	354	11	37.09	6.97	27.04
chr1	10857406	10857657	252	126	6	33.75	6.97	27.64
chr1	11052810	11053098	289	144	6	26.96	6.97	41.92
chr1	11322842	11323809	968	368	13	32.08	6.97	29.38
chr1	11825211	11825815	605	421	12	47.99	6.97	11.94
chr1	11864659	11865003	345	218	8	36.77	6.97	27.43
chr1	13382488	13383186	699	414	11	35.77	6.97	29.1
chr1	15572276	15572555	280	140	6	33.75	6.97	27.64
chr1	16009601	16010158	558	298	10	39.11	6.97	18.71
chr1	17222824	17223602	779	433	15	53.51	6.97	8.7
chr1	23298498	23299075	578	429	9	26.63	6.97	42.92
chr1	25070986	25071350	365	221	7	28.52	6.97	43.33
chr1	25944386	25944657	272	136	6	33.75	6.97	27.64
chr1	26111338	26111559	222	111	6	48.75	6.97	11.71
chr1	26545942	26546562	621	297	8	19.76	6.97	62.65
chr1	27021737	27022342	606	459	11	41.74	6.97	20.38
chr1	27021737	27022342	606	459	11	41.74	6.97	20.38
chr1	28155952	28156370	419	130	8	30.78	6.97	39.6
chr1	36931741	36932166	426	90	7	24.46	6.97	54.48
chr1	38232031	38232319	289	144	6	26.96	6.97	41.92
chr1	38232031	38232319	289	144	6	26.96	6.97	41.92
chr1	40838329	40838786	458	318	7	22.62	6.97	57.45
chr1	41707017	41707964	948	570	17	53.75	6.97	8.5
chr1	41828098	41828395	298	149	6	26.96	6.97	41.92
chr1	43313291	43313752	462	138	7	22.4	6.97	57.88
chr1	44497048	44497643	596	326	8	20.83	6.97	62.75
chr1	53653430	53653815	386	280	8	33.27	6.97	28.3
chr1	55353202	55353471	270	135	6	33.75	6.97	27.64
chr1	59013063	59013762	700	277	11	35.72	6.97	29.15
chr1	67000029	67000399	371	131	7	28.08	6.97	43.57
chr1	67601410	67601898	489	357	8	26.26	6.97	44.15
chr1	77683637	77683974	338	104	7	30.61	6.97	39.9
chr1	80961777	80962075	299	149	6	26.96	6.97	41.92
chr1	89569215	89569732	518	258	8	24.63	6.97	46.61
chr1	92633508	92633978	471	334	8	27.34	6.97	45.45
chr1	99957328	99957755	428	317	7	24.34	6.97	54.59
chr1	100164697	100164971	275	137	6	33.75	6.97	27.64
chr1	100316034	100316446	413	121	8	31.22	6.97	31.33
chr1	109756215	109756830	616	215	10	35.26	6.97	29.48
chr1	110142908	110143520	613	407	9	24.84	6.97	46.36
chr1	113749961	113750302	342	198	7	30.29	6.97	39.89
chr1	115211372	115211578	207	103	6	48.75	6.97	11.71
chr1	117296353	117296991	639	214	11	39.49	6.97	18.74
chr1	119157138	119157451	314	188	7	32.66	6.97	29.1
chr1	120354703	120354957	255	127	6	33.75	6.97	27.64
chr1	143375644	143376278	635	360	13	51.98	6.97	12.38
chr1	143379410	143379605	196	98	6	56.86	6.97	8.14
chr1	144456518	144456882	365	142	7	28.52	6.97	43.33
chr1	144812777	144813185	409	121	7	25.51	6.97	44.86
chr1	148026040	148026515	476	353	7	21.66	6.97	59.94
chr1	149080797	149081285	489	130	10	44.45	6.97	18.09
chr1	149105075	149105385	311	135	7	32.93	6.97	28.93
chr1	149857649	149857891	243	121	6	41.03	6.97	17.49
chr1	149857649	149857891	243	121	6	41.03	6.97	17.49
chr1	150521094	150521544	451	321	7	23.01	6.97	57.03
chr1	150521933	150522392	460	202	8	28.02	6.97	43.78
chr1	150852923	150853141	219	109	6	48.75	6.97	11.71
chr1	152022525	152023192	668	308	8	17.91	6.97	71.3
chr1	152616442	152616865	424	308	8	30.43	6.97	40.02
chr1	152635946	152636356	411	289	8	31.36	6.97	31.18
chr1	152758190	152758719	530	338	8	24	6.97	54.42
chr1	153085593	153085840	248	124	6	41.03	6.97	17.49
chr1	154244903	154245313	411	283	7	25.38	6.97	45.62
chr1	154378559	154379036	478	343	7	21.56	6.97	60.1
chr1	154378559	154379036	478	343	7	21.56	6.97	60.1
chr1	154932918	154933545	628	371	8	19.47	6.97	62.6
chr1	154932918	154933545	628	371	8	19.47	6.97	62.6
chr1	155201704	155202129	426	132	7	24.46	6.97	54.48
chr1	158549887	158550470	584	181	10	37.32	6.97	26.61
chr1	158671177	158671569	393	254	8	32.72	6.97	29.02
chr1	158849614	158849898	285	142	6	33.75	6.97	27.64
chr1	159504305	159504555	251	125	6	33.75	6.97	27.64
chr1	160491899	160492454	556	146	10	39.26	6.97	18.57
chr1	172718183	172718655	473	120	9	33.04	6.97	28.86
chr1	177133992	177134509	518	375	7	19.61	6.97	62.5
chr1	177670179	177670642	464	321	7	22.3	6.97	57.99
chr1	180935108	180935635	528	298	10	41.32	6.97	20.11
chr1	196578375	196578629	255	127	6	33.75	6.97	27.64
chr1	197871028	197872056	1029	248	13	29.47	6.97	41.44
chr1	201350079	201350325	247	123	6	41.03	6.97	17.49
chr1	203841553	203842046	494	273	8	25.97	6.97	44.53
chr1	205055367	205055876	510	201	8	25.07	6.97	46
chr1	206178975	206179493	519	380	8	24.58	6.97	46.39
chr1	206306983	206307613	631	263	10	34.34	6.97	30.23
chr1	207495707	207495980	274	137	6	33.75	6.97	27.64
chr1	207669421	207669965	545	146	10	40.05	6.97	18.26
chr1	211345456	211345996	541	321	9	28.69	6.97	42.94
chr1	222988755	222989025	271	135	6	33.75	6.97	27.64
chr1	225839943	225840555	613	409	14	60.45	6.97	9.06
chr1	227750213	227750905	693	345	10	30.83	6.97	39.44
chr1	227750213	227750905	693	345	10	30.83	6.97	39.44
chr1	228153910	228154342	433	301	8	29.8	6.97	40.7
chr1	228263680	228264277	598	315	13	55.04	6.97	8.45
chr1	228758644	228759122	479	140	9	32.62	6.97	29.16
chr1	228758644	228759122	479	140	9	32.62	6.97	29.16
chr1	230829842	230830048	207	103	6	48.75	6.97	11.71
chr1	232877183	232877575	393	266	7	26.55	6.97	43.03
chr1	236448777	236449305	529	387	8	24.05	6.97	54.49
chr1	247349590	247350016	427	281	8	30.22	6.97	40.07
chr1	248459124	248459685	562	307	11	45.01	6.97	17.8
chr1	248603630	248603913	284	142	6	33.75	6.97	27.64
chr1	248758070	248758606	537	415	9	28.93	6.97	42.52
chr1	248901912	248902196	285	142	6	33.75	6.97	27.64
chr10	1206023	1206760	738	378	13	44.53	6.97	18.02
chr10	5500834	5501291	458	366	8	28.15	6.97	44.02
chr10	6336077	6336364	288	144	6	26.96	6.97	41.92
chr10	6823052	6823570	519	386	8	24.58	6.97	46.39
chr10	7850424	7850688	265	132	6	33.75	6.97	27.64
chr10	15249798	15250255	458	319	7	22.62	6.97	57.45
chr10	22453270	22453602	333	139	7	31.02	6.97	31.67
chr10	25938129	25938489	361	117	7	28.82	6.97	42.73
chr10	29095124	29095943	820	389	10	24.88	6.97	46.3
chr10	37594504	37594832	329	106	7	31.36	6.97	31.15
chr10	38717103	38717393	291	145	6	26.96	6.97	41.92
chr10	38717714	38717962	249	124	6	41.03	6.97	17.49
chr10	42864543	42864738	196	98	6	56.86	6.97	8.14
chr10	43242722	43243174	453	265	9	34.47	6.97	30.1
chr10	46413082	46413342	261	130	6	33.75	6.97	27.64
chr10	47183001	47183464	464	333	7	22.3	6.97	57.99
chr10	47965570	47966049	480	343	8	26.79	6.97	42.34
chr10	48175558	48175922	365	87	7	28.52	6.97	43.33
chr10	48254850	48255483	634	210	12	45.8	6.97	12.71
chr10	52456717	52457150	434	98	9	35.92	6.97	28.91
chr10	54530170	54530577	408	119	8	31.58	6.97	30.45
chr10	63214136	63214459	324	137	7	31.78	6.97	29.83
chr10	72238961	72239418	458	267	8	28.15	6.97	44.02
chr10	75634414	75634596	183	91	6	56.86	6.97	8.14
chr10	77029656	77029914	259	129	6	33.75	6.97	27.64
chr10	79550412	79550707	296	148	6	26.96	6.97	41.92
chr10	91175509	91175979	471	339	9	33.18	6.97	28.38
chr10	92300855	92301247	393	272	7	26.55	6.97	43.03
chr10	92921773	92922336	564	258	10	38.69	6.97	18.91
chr10	97353069	97353646	578	446	11	43.78	6.97	18.47
chr10	102822329	102823357	1029	725	19	46.2	6.97	12.46
chr10	106015360	106016045	686	261	11	36.54	6.97	27.79
chr10	122609310	122609600	291	145	6	26.96	6.97	41.92
chr10	122609310	122609600	291	145	6	26.96	6.97	41.92
chr10	123734450	123734832	383	125	8	33.51	6.97	27.9
chr11	405892	406467	576	434	9	26.73	6.97	42.51
chr11	748855	749334	480	127	7	21.46	6.97	60.42
chr11	914155	914537	383	159	9	40.22	6.97	18.11
chr11	1650788	1651190	403	296	9	38.45	6.97	19.09
chr11	3402972	3403187	216	108	6	48.75	6.97	11.71
chr11	3403678	3404310	633	127	13	52.14	6.97	12.29
chr11	3662237	3662506	270	135	6	33.75	6.97	27.64
chr11	3662237	3662506	270	135	6	33.75	6.97	27.64
chr11	5824465	5824789	325	134	9	46.07	6.97	12.55
chr11	6148784	6149267	484	94	9	32.28	6.97	29.03
chr11	6461802	6462309	508	238	8	25.18	6.97	45.74
chr11	8017888	8018654	767	139	17	67.03	6.97	7.08
chr11	8190327	8190792	466	118	8	27.65	6.97	44.47
chr11	8190327	8190792	466	118	8	27.65	6.97	44.47
chr11	14385643	14385940	298	149	6	26.96	6.97	41.92
chr11	29692320	29692838	519	218	9	30.01	6.97	40.38
chr11	41556741	41557217	477	307	8	26.97	6.97	45.96
chr11	45392834	45393393	560	209	8	22.49	6.97	57.66
chr11	48345975	48346828	854	557	14	42.93	6.97	19.49
chr11	50368556	50369021	466	146	7	22.19	6.97	58.82
chr11	55320682	55321001	320	173	7	32.13	6.97	29.3
chr11	55482189	55482438	250	125	6	41.03	6.97	17.49
chr11	56100373	56100643	271	135	6	33.75	6.97	27.64
chr11	56231360	56231668	309	176	8	40.29	6.97	18.07
chr11	57365791	57366278	488	110	8	26.32	6.97	43.94
chr11	58939355	58939813	459	117	7	22.57	6.97	57.46
chr11	59269916	59270410	495	196	10	43.95	6.97	18.39
chr11	60690612	60691049	438	85	8	29.46	6.97	41.46
chr11	61267474	61268005	532	398	8	23.89	6.97	54.74
chr11	61521425	61521809	385	125	7	27.1	6.97	45.8
chr11	62609614	62610205	592	405	9	25.89	6.97	44.64
chr11	63707425	63707984	560	307	10	38.97	6.97	18.84
chr11	64067477	64068230	754	311	12	37.97	6.97	19.52
chr11	64067477	64068230	754	311	12	37.97	6.97	19.52
chr11	64512547	64512891	345	225	9	43.92	6.97	18.42
chr11	64796040	64796595	556	130	11	45.48	6.97	12.78
chr11	64903155	64903536	382	244	7	27.3	6.97	45.44
chr11	66056698	66056986	289	144	6	26.96	6.97	41.92
chr11	66220665	66220900	236	118	6	41.03	6.97	17.49
chr11	67491789	67492636	848	119	15	48.83	6.97	13.78
chr11	69473291	69473609	319	144	8	39.26	6.97	18.59
chr11	69474792	69475811	1020	678	16	44.14	6.97	18.31
chr11	71275808	71276161	354	148	7	29.35	6.97	41.63
chr11	76432770	76433305	536	233	11	47.09	6.97	12.22
chr11	89510214	89510511	298	149	6	26.96	6.97	41.92
chr11	107328124	107328372	249	124	6	41.03	6.97	17.49
chr11	107777935	107778747	813	663	14	45.41	6.97	12.82
chr11	111300614	111301049	436	319	8	29.6	6.97	40.75
chr11	113776497	113776904	408	141	8	31.58	6.97	30.45
chr11	114128493	114129299	807	658	14	45.79	6.97	12.69
chr11	116644936	116645341	406	131	9	38.2	6.97	19.33
chr11	117801206	117801427	222	111	6	48.75	6.97	11.71
chr11	118048240	118048619	380	185	8	33.75	6.97	31.29
chr11	118048712	118049226	515	107	9	30.26	6.97	39.94
chr11	124482618	124482920	303	163	7	33.66	6.97	27.73
chr11	124807759	124808254	496	149	9	31.48	6.97	30.6
chr11	125495935	125496281	347	148	7	29.89	6.97	40.64
chr11	125770627	125770924	298	149	6	26.96	6.97	41.92
chr11	128761525	128762006	482	142	7	21.35	6.97	61.26
chr11	134246406	134246699	294	147	6	26.96	6.97	41.92
chr11	134856771	134857162	392	118	7	26.62	6.97	42.88
chr12	6561332	6562000	669	534	11	37.58	6.97	26.32
chr12	7847550	7848120	571	196	9	27	6.97	46.1
chr12	12877835	12878367	533	326	8	23.84	6.97	54.75
chr12	22874411	22874832	422	131	7	24.7	6.97	46.48
chr12	30460022	30460312	291	145	6	26.96	6.97	41.92
chr12	30949637	30949996	360	220	8	35.43	6.97	29.25
chr12	32551710	32552145	436	317	7	23.86	6.97	54.54
chr12	33591805	33592364	560	416	11	45.16	6.97	12.91
chr12	34357184	34357495	312	188	7	32.84	6.97	29.04
chr12	38594039	38594388	350	108	8	36.31	6.97	27.94
chr12	43324478	43324854	377	116	8	34	6.97	30.8
chr12	43967278	43967761	484	334	9	32.28	6.97	29.03
chr12	45444668	45444965	298	149	6	26.96	6.97	41.92
chr12	48962417	48962963	547	268	10	39.91	6.97	18.31
chr12	51346646	51347376	731	331	10	28.89	6.97	42.65
chr12	52845329	52845627	299	149	6	26.96	6.97	41.92
chr12	53157119	53157353	235	117	6	41.03	6.97	17.49
chr12	55003198	55003992	795	662	15	52.38	6.97	12.27
chr12	55028939	55029563	625	131	12	46.46	6.97	12.33
chr12	56265228	56265446	219	109	6	48.75	6.97	11.71
chr12	58019831	58020297	467	135	11	53.31	6.97	8.75
chr12	58019831	58020297	467	135	11	53.31	6.97	8.75
chr12	58177136	58177387	252	126	6	33.75	6.97	27.64
chr12	69141387	69142082	696	341	10	30.67	6.97	39.79
chr12	72057777	72058346	570	421	8	22.01	6.97	58.82
chr12	72057777	72058346	570	421	8	22.01	6.97	58.82
chr12	96388743	96388935	193	96	6	56.86	6.97	8.14
chr12	97855987	97856239	253	126	6	33.75	6.97	27.64
chr12	102330816	102331362	547	410	9	28.34	6.97	43.69
chr12	102513379	102513907	529	134	7	19.12	6.97	61.94
chr12	102513379	102513907	529	134	7	19.12	6.97	61.94
chr12	104323129	104323671	543	320	8	23.33	6.97	56.44
chr12	104323129	104323671	543	320	8	23.33	6.97	56.44
chr12	108169533	108169820	288	144	6	26.96	6.97	41.92
chr12	109273326	109273807	482	344	12	59.01	6.97	9.23
chr12	109798425	109798958	534	314	14	68.22	6.97	6.65
chr12	111807236	111807561	326	147	7	31.61	6.97	30.36
chr12	111844719	111845159	441	130	7	23.57	6.97	55.58
chr12	112364527	112365042	516	134	7	19.71	6.97	62.24
chr12	112449766	112450058	293	146	6	26.96	6.97	41.92
chr12	112449766	112450058	293	146	6	26.96	6.97	41.92
chr12	113910648	113911094	447	110	8	28.86	6.97	42.59
chr12	118499930	118500509	580	172	12	49.98	6.97	13.25
chr12	118564089	118564507	419	279	9	37.11	6.97	27.02
chr12	120882790	120883507	718	410	15	58.13	6.97	9.38
chr12	120882790	120883507	718	410	15	58.13	6.97	9.38
chr12	121139755	121140533	779	397	10	26.64	6.97	42.9
chr12	121351080	121351425	346	143	7	29.97	6.97	40.47
chr12	124021021	124021427	407	267	8	31.66	6.97	30.31
chr12	124021632	124022211	580	447	11	43.63	6.97	18.51
chr12	125092273	125093447	1175	333	23	79.16	6.97	6.28
chr12	125422788	125423357	570	226	11	44.39	6.97	18.23
chr12	125472220	125472478	259	129	6	33.75	6.97	27.64
chr12	132637136	132637665	530	385	8	24	6.97	54.42
chr13	20391862	20392179	318	140	8	39.36	6.97	18.45
chr13	23412916	23413293	378	138	9	40.68	6.97	17.71
chr13	24043149	24043711	563	231	9	27.44	6.97	45.01
chr13	24903011	24903687	677	342	12	42.78	6.97	19.51
chr13	38924818	38925112	295	147	6	26.96	6.97	41.92
chr13	44682345	44682769	425	125	8	30.36	6.97	39.78
chr13	48807201	48807783	583	433	11	43.41	6.97	18.64
chr13	49227393	49227652	260	130	6	33.75	6.97	27.64
chr13	50160376	50160688	313	219	7	32.75	6.97	28.97
chr13	50234962	50235315	354	123	7	29.35	6.97	41.63
chr13	51640314	51640857	544	246	8	23.28	6.97	56.46
chr13	66539357	66539682	326	134	7	31.61	6.97	30.36
chr13	79233066	79233347	282	141	6	33.75	6.97	27.64
chr13	80447731	80448061	331	130	7	31.19	6.97	31.42
chr13	90643918	90644283	366	144	7	28.45	6.97	43.48
chr13	95202518	95202765	248	124	6	41.03	6.97	17.49
chr13	101239722	101239909	188	94	6	56.86	6.97	8.14
chr13	107030190	107030783	594	312	10	36.66	6.97	27.65
chr13	109132045	109132343	299	149	6	26.96	6.97	41.92
chr13	110244197	110244479	283	141	6	33.75	6.97	27.64
chr13	111623008	111623519	512	338	8	24.96	6.97	46.21
chr13	113300187	113300517	331	197	7	31.19	6.97	31.42
chr13	114321349	114321691	343	130	9	44.13	6.97	18.31
chr14	20389786	20390082	297	148	6	26.96	6.97	41.92
chr14	20811244	20811720	477	146	8	26.97	6.97	45.96
chr14	20811244	20811720	477	146	8	26.97	6.97	45.96
chr14	21094832	21095514	683	249	13	48.33	6.97	11.77
chr14	21852501	21852733	233	116	6	41.03	6.97	17.49
chr14	22034610	22035016	407	258	7	25.64	6.97	44.52
chr14	23388217	23388583	367	145	7	28.38	6.97	43.67
chr14	23699319	23700107	789	369	13	41.34	6.97	20.1
chr14	24099322	24099778	457	328	8	28.21	6.97	43.81
chr14	24583958	24584226	269	134	6	33.75	6.97	27.64
chr14	24583958	24584226	269	134	6	33.75	6.97	27.64
chr14	24899338	24899929	592	275	9	25.89	6.97	44.64
chr14	24899338	24899929	592	275	9	25.89	6.97	44.64
chr14	50704352	50705132	781	326	15	53.37	6.97	8.74
chr14	56233924	56234173	250	125	6	41.03	6.97	17.49
chr14	57509397	57510038	642	330	10	33.68	6.97	27.71
chr14	65702095	65702379	285	142	6	33.75	6.97	27.64
chr14	73360874	73361087	214	107	6	48.75	6.97	11.71
chr14	75471030	75471779	750	408	11	32.94	6.97	28.99
chr14	90098525	90098774	250	125	6	41.03	6.97	17.49
chr14	91884437	91884898	462	312	7	22.4	6.97	57.88
chr14	93800612	93801122	511	363	8	25.01	6.97	46.19
chr14	93800612	93801122	511	363	8	25.01	6.97	46.19
chr14	95063837	95064542	706	536	12	40.89	6.97	17.61
chr14	95099749	95100089	341	96	7	30.37	6.97	39.75
chr14	100773560	100774009	450	131	9	34.7	6.97	30.23
chr14	100773560	100774009	450	131	9	34.7	6.97	30.23
chr14	100775242	100775881	640	495	11	39.43	6.97	18.77
chr14	100789913	100790150	238	119	6	41.03	6.97	17.49
chr14	100790423	100790831	409	147	10	51.96	6.97	12.37
chr14	101500246	101501002	757	105	12	37.8	6.97	19.66
chr14	101525314	101525921	608	369	12	47.75	6.97	11.95
chr14	101526006	101526402	397	256	10	53.24	6.97	8.84
chr14	102783050	102783507	458	135	8	28.15	6.97	44.02
chr14	102785186	102785384	199	99	6	56.86	6.97	8.14
chr14	105332846	105333487	642	285	10	33.68	6.97	27.71
chr14	105886093	105887022	930	534	16	49.29	6.97	13.55
chr14	105886093	105887022	930	534	16	49.29	6.97	13.55
chr14	105887072	105887798	727	372	12	39.58	6.97	18.66
chr14	105887072	105887798	727	372	12	39.58	6.97	18.66
chr15	20751723	20751977	255	127	6	33.75	6.97	27.64
chr15	21036545	21037107	563	357	8	22.35	6.97	58.07
chr15	22891462	22892031	570	255	8	22.01	6.97	58.82
chr15	23436392	23436781	390	270	8	32.96	6.97	28.95
chr15	24639164	24639397	234	117	6	41.03	6.97	17.49
chr15	24690527	24690786	260	130	6	33.75	6.97	27.64
chr15	25228234	25228522	289	144	6	26.96	6.97	41.92
chr15	28567464	28567916	453	263	8	28.47	6.97	43.44
chr15	30261530	30261823	294	147	6	26.96	6.97	41.92
chr15	35377979	35378540	562	140	9	27.5	6.97	44.82
chr15	36863661	36864083	423	218	9	36.79	6.97	27.42
chr15	37783228	37783501	274	137	6	33.75	6.97	27.64
chr15	40074781	40075415	635	349	13	51.98	6.97	12.38
chr15	43028950	43029415	466	318	7	22.19	6.97	58.82
chr15	43213697	43214063	367	242	7	28.38	6.97	43.67
chr15	48412700	48413160	461	315	9	33.89	6.97	31
chr15	48936958	48937476	519	115	9	30.01	6.97	40.38
chr15	52296614	52297567	954	589	12	28.17	6.97	44.03
chr15	53178185	53178747	563	334	9	27.44	6.97	45.01
chr15	62457987	62458362	376	231	7	27.73	6.97	44.4
chr15	65597420	65597674	255	127	6	33.75	6.97	27.64
chr15	66679696	66680175	480	117	7	21.46	6.97	60.42
chr15	66679696	66680175	480	117	7	21.46	6.97	60.42
chr15	66788778	66788981	204	102	6	48.75	6.97	11.71
chr15	67545887	67546295	409	149	7	25.51	6.97	44.86
chr15	75229899	75230492	594	220	12	48.85	6.97	13.79
chr15	82642297	82642871	575	219	10	37.93	6.97	19.58
chr15	82894824	82895425	602	273	12	48.22	6.97	11.81
chr15	82925783	82926087	305	129	7	33.47	6.97	27.97
chr15	83113751	83114224	474	121	7	21.77	6.97	59.66
chr15	84981422	84981709	288	144	6	26.96	6.97	41.92
chr15	89785024	89785505	482	145	8	26.67	6.97	42.92
chr15	90232584	90232828	245	122	6	41.03	6.97	17.49
chr15	90232584	90232828	245	122	6	41.03	6.97	17.49
chr15	90837575	90838011	437	179	8	29.53	6.97	40.53
chr15	101387205	101387522	318	125	7	32.3	6.97	29.06
chr15	101792912	101793245	334	132	7	30.94	6.97	31.73
chr16	697910	698197	288	144	6	26.96	6.97	41.92
chr16	698303	698717	415	309	7	25.13	6.97	45.85
chr16	698303	698717	415	309	7	25.13	6.97	45.85
chr16	741790	742454	665	347	11	37.83	6.97	19.67
chr16	1402749	1403352	604	241	11	41.89	6.97	20.3
chr16	1402749	1403352	604	241	11	41.89	6.97	20.3
chr16	1493762	1494237	476	221	10	45.56	6.97	12.78
chr16	2061134	2061936	803	345	15	51.82	6.97	12.33
chr16	2518239	2518580	342	135	7	30.29	6.97	39.89
chr16	2653187	2653437	251	125	6	33.75	6.97	27.64
chr16	3037831	3038411	581	285	10	37.52	6.97	26.29
chr16	3285449	3286037	589	419	13	55.83	6.97	8.27
chr16	9658784	9659441	658	266	10	32.76	6.97	28.99
chr16	11349485	11350198	714	200	12	40.38	6.97	17.89
chr16	11367175	11367551	377	229	8	34	6.97	30.8
chr16	11438632	11438913	282	141	6	33.75	6.97	27.64
chr16	11891432	11892054	623	241	9	24.35	6.97	54.61
chr16	15950590	15950867	278	139	6	33.75	6.97	27.64
chr16	16400777	16401328	552	146	9	28.06	6.97	43.68
chr16	18027887	18028173	287	143	6	26.96	6.97	41.92
chr16	20042794	20043096	303	193	7	33.66	6.97	27.73
chr16	21314832	21315223	392	114	7	26.62	6.97	42.88
chr16	21530419	21531280	862	496	13	37.23	6.97	26.67
chr16	22384552	22385168	617	247	11	40.98	6.97	17.5
chr16	27078695	27079291	597	359	8	20.78	6.97	62.9
chr16	30550693	30551510	818	399	13	39.65	6.97	18.62
chr16	30674652	30675316	665	264	11	37.83	6.97	19.67
chr16	30773574	30774232	659	319	13	50.11	6.97	13.19
chr16	33709293	33709985	693	565	13	47.61	6.97	12.14
chr16	46876520	46877368	849	670	13	37.93	6.97	19.58
chr16	48281917	48282412	496	353	9	31.48	6.97	30.6
chr16	49891627	49892038	412	238	8	31.29	6.97	31.2
chr16	50728443	50729072	630	288	8	19.38	6.97	62.48
chr16	53538626	53539068	443	320	11	55.75	6.97	8.3
chr16	57481832	57482154	323	216	8	38.86	6.97	18.82
chr16	57481832	57482154	323	216	8	38.86	6.97	18.82
chr16	57519963	57520352	390	293	7	26.76	6.97	42.42
chr16	58230348	58230733	386	141	7	27.03	6.97	45.99
chr16	58858800	58859009	210	105	6	48.75	6.97	11.71
chr16	67234022	67234590	569	231	9	27.11	6.97	45.84
chr16	67597045	67597543	499	110	11	50.3	6.97	13.16
chr16	69787836	69788467	632	300	10	34.28	6.97	30.33
chr16	71597496	71598050	555	424	12	52.09	6.97	12.34
chr16	87326647	87327588	942	550	18	59.91	6.97	9.01
chr17	1418904	1419393	490	144	7	20.95	6.97	63.03
chr17	1418904	1419393	490	144	7	20.95	6.97	63.03
chr17	1421299	1421638	340	193	7	30.45	6.97	40.17
chr17	1421299	1421638	340	193	7	30.45	6.97	40.17
chr17	1613177	1614133	957	425	12	28.04	6.97	43.68
chr17	3169296	3169776	481	137	8	26.73	6.97	42.51
chr17	4848354	4849003	650	378	10	33.21	6.97	28.35
chr17	4956438	4957164	727	415	14	51.21	6.97	12.53
chr17	5031157	5031378	222	111	6	48.75	6.97	11.71
chr17	6916991	6917217	227	113	6	41.03	6.97	17.49
chr17	7591362	7591933	572	272	8	21.92	6.97	59.34
chr17	7820459	7820908	450	345	7	23.06	6.97	56.93
chr17	7906499	7907146	648	316	12	44.79	6.97	17.85
chr17	7907308	7907762	455	325	10	47.44	6.97	12.09
chr17	7942793	7943278	486	135	10	44.7	6.97	17.85
chr17	8042803	8043417	615	422	9	24.74	6.97	46.47
chr17	8042803	8043417	615	422	9	24.74	6.97	46.47
chr17	8043455	8044001	547	407	10	39.91	6.97	18.31
chr17	10277362	10277935	574	429	9	26.84	6.97	42.25
chr17	10514328	10514875	548	240	8	23.08	6.97	56.8
chr17	10632447	10632855	409	139	7	25.51	6.97	44.86
chr17	10632447	10632855	409	139	7	25.51	6.97	44.86
chr17	11901312	11901895	584	295	10	37.32	6.97	26.61
chr17	16689415	16689987	573	155	10	38.07	6.97	19.45
chr17	17140884	17141393	510	130	8	25.07	6.97	46
chr17	18268040	18268500	461	117	8	27.96	6.97	43.87
chr17	18428714	18429005	292	146	6	26.96	6.97	41.92
chr17	18951080	18951587	508	149	8	25.18	6.97	45.74
chr17	18951638	18951974	337	108	8	37.51	6.97	26.27
chr17	20616899	20617336	438	137	7	23.75	6.97	54.9
chr17	20687291	20687509	219	109	6	48.75	6.97	11.71
chr17	20947485	20947836	352	231	7	29.5	6.97	40.52
chr17	28903854	28904287	434	204	9	35.92	6.97	28.91
chr17	28903854	28904287	434	204	9	35.92	6.97	28.91
chr17	29247549	29248337	789	527	16	58.89	6.97	9.21
chr17	33457840	33458184	345	233	9	43.92	6.97	18.42
chr17	33469715	33470026	312	178	7	32.84	6.97	29.04
chr17	33570293	33570862	570	238	8	22.01	6.97	58.82
chr17	33570293	33570862	570	238	8	22.01	6.97	58.82
chr17	33663614	33664192	579	250	11	43.71	6.97	18.53
chr17	33886589	33886942	354	128	8	35.96	6.97	28.9
chr17	34123199	34123548	350	178	8	36.31	6.97	27.94
chr17	34258138	34258682	545	281	8	23.23	6.97	56.79
chr17	39151695	39152135	441	323	7	23.57	6.97	55.58
chr17	40087387	40088012	626	145	13	52.7	6.97	12.26
chr17	40087387	40088012	626	145	13	52.7	6.97	12.26
chr17	40347527	40348240	714	341	12	40.38	6.97	17.89
chr17	41466639	41467142	504	111	12	56.79	6.97	8.21
chr17	41795733	41796165	433	108	7	24.04	6.97	54.47
chr17	42218937	42219717	781	365	11	31.35	6.97	31.16
chr17	42299171	42299842	672	358	11	37.39	6.97	26.62
chr17	43037096	43037534	439	89	7	23.69	6.97	55.26
chr17	47286537	47287055	519	373	9	30.01	6.97	40.38
chr17	47286537	47287055	519	373	9	30.01	6.97	40.38
chr17	75999906	76000200	295	147	6	26.96	6.97	41.92
chr17	79518292	79519042	751	343	14	49.5	6.97	13.52
chr18	1158424	1159161	738	423	9	19.48	6.97	62.49
chr18	3393602	3393956	355	215	7	29.27	6.97	41.8
chr18	5131269	5131734	466	320	8	27.65	6.97	44.47
chr18	12201327	12201745	419	141	8	30.78	6.97	39.6
chr18	12245353	12246229	877	636	19	77.39	6.97	7.24
chr18	14379811	14380336	526	382	7	19.25	6.97	62.77
chr18	14543710	14544094	385	261	7	27.1	6.97	45.8
chr18	21017296	21017659	364	140	9	42.01	6.97	20.14
chr18	24320495	24320780	286	143	6	33.75	6.97	27.64
chr18	26838048	26838627	580	313	8	21.55	6.97	60.09
chr18	32870410	32870634	225	112	6	41.03	6.97	17.49
chr18	32870410	32870634	225	112	6	41.03	6.97	17.49
chr18	37333356	37333860	505	137	8	25.35	6.97	45.56
chr18	52790886	52791571	686	359	8	17.25	6.97	73.18
chr18	54815646	54815910	265	132	6	33.75	6.97	27.64
chr18	57864723	57865064	342	128	7	30.29	6.97	39.89
chr18	60191494	60192021	528	248	8	24.1	6.97	54.31
chr18	63417633	63418324	692	285	11	36.19	6.97	28
chr18	71958218	71958847	630	269	10	34.4	6.97	30.1
chr18	73857017	73857258	242	121	6	41.03	6.97	17.49
chr19	544672	545502	831	629	14	44.3	6.97	18.3
chr19	589376	589630	255	127	6	33.75	6.97	27.64
chr19	820463	820841	379	242	8	33.83	6.97	31.13
chr19	918237	918720	484	267	9	32.28	6.97	29.03
chr19	985393	985872	480	343	8	26.79	6.97	42.34
chr19	1105090	1105968	879	379	15	46.89	6.97	12.25
chr19	1478126	1478482	357	140	7	29.12	6.97	42.05
chr19	1568643	1569126	484	219	8	26.55	6.97	43.07
chr19	2070970	2071755	786	139	17	65.46	6.97	7.32
chr19	3769267	3769867	601	319	9	25.43	6.97	44.98
chr19	4669908	4670400	493	130	10	44.11	6.97	18.31
chr19	5566554	5567141	588	327	12	49.33	6.97	13.53
chr19	5783112	5783671	560	251	8	22.49	6.97	57.66
chr19	5785415	5786149	735	436	15	56.79	6.97	8.21
chr19	7039989	7040647	659	294	10	32.7	6.97	29.07
chr19	7070688	7071053	366	231	7	28.45	6.97	43.48
chr19	7816636	7817145	510	124	8	25.07	6.97	46
chr19	7851050	7851617	568	131	14	64.71	6.97	6.46
chr19	8009279	8009572	294	147	6	26.96	6.97	41.92
chr19	8214211	8214460	250	125	6	41.03	6.97	17.49
chr19	9609733	9610007	275	137	6	33.75	6.97	27.64
chr19	9794157	9794599	443	193	9	35.22	6.97	29.52
chr19	10304469	10304842	374	126	7	27.87	6.97	43.98
chr19	10513739	10514297	559	144	11	45.24	6.97	12.87
chr19	10982776	10983387	612	394	8	20.13	6.97	61.84
chr19	11759823	11760180	358	119	7	29.05	6.97	42.29
chr19	12201802	12202274	473	133	7	21.82	6.97	59.58
chr19	12511236	12511556	321	114	8	39.06	6.97	18.75
chr19	12833822	12834417	596	274	8	20.83	6.97	62.75
chr19	13214133	13214750	618	475	11	40.91	6.97	17.59
chr19	13617167	13617598	432	252	10	49.63	6.97	13.48
chr19	15783960	15784490	531	229	9	29.28	6.97	41.83
chr19	16130864	16131118	255	127	6	33.75	6.97	27.64
chr19	16284920	16285213	294	147	6	26.96	6.97	41.92
chr19	17326036	17326690	655	295	12	44.29	6.97	18.29
chr19	17665684	17666052	369	134	7	28.23	6.97	43.8
chr19	17958909	17959399	491	365	9	31.81	6.97	29.85
chr19	17971392	17971814	423	299	8	30.5	6.97	40.05
chr19	18716622	18717252	631	367	9	23.97	6.97	54.37
chr19	18941609	18942338	730	132	11	34.02	6.97	30.77
chr19	19256244	19256832	589	248	10	36.99	6.97	27.23
chr19	19304607	19304969	363	147	7	28.67	6.97	43.01
chr19	21092688	21092982	295	147	6	26.96	6.97	41.92
chr19	21511928	21512359	432	291	8	29.87	6.97	40.6
chr19	23154570	23155246	677	331	9	21.91	6.97	59.32
chr19	29705552	29706089	538	275	9	28.87	6.97	42.63
chr19	30528541	30528802	262	131	6	33.75	6.97	27.64
chr19	35848313	35848750	438	119	8	29.46	6.97	41.46
chr19	36018171	36018382	212	106	6	48.75	6.97	11.71
chr19	37663263	37663476	214	107	6	48.75	6.97	11.71
chr19	38721468	38722077	610	392	9	24.98	6.97	46.11
chr19	38753870	38754299	430	346	7	24.22	6.97	54.63
chr19	38925052	38925457	406	107	7	25.7	6.97	44.39
chr19	41388638	41389159	522	192	9	29.83	6.97	40.74
chr19	41948867	41949378	512	371	9	30.45	6.97	40.15
chr19	42211630	42212131	502	171	9	31.09	6.97	31.55
chr19	42365151	42365402	252	126	6	33.75	6.97	27.64
chr19	44125676	44125936	261	130	6	33.75	6.97	27.64
chr19	45662938	45663317	380	139	7	27.44	6.97	45.04
chr19	45663817	45664407	591	136	12	49.09	6.97	13.66
chr19	46651625	46652568	944	127	14	38.02	6.97	19.51
chr19	48757857	48758225	369	123	7	28.23	6.97	43.8
chr19	48757857	48758225	369	123	7	28.23	6.97	43.8
chr19	49141026	49141510	485	136	9	32.21	6.97	29.16
chr19	49372864	49373606	743	393	10	28.31	6.97	43.76
chr19	49376703	49376929	227	113	6	41.03	6.97	17.49
chr19	49954481	49955278	798	517	14	46.36	6.97	12.37
chr19	49976075	49976809	735	506	14	50.63	6.97	13.06
chr19	50000563	50001226	664	427	11	37.89	6.97	19.61
chr19	50266373	50266796	424	251	9	36.71	6.97	27.33
chr19	50315883	50316152	270	135	6	33.75	6.97	27.64
chr19	50322128	50322597	470	331	7	21.98	6.97	59.16
chr19	50370437	50370924	488	352	8	26.32	6.97	43.94
chr19	51009250	51009612	363	238	7	28.67	6.97	43.01
chr19	51473701	51474101	401	96	8	32.11	6.97	29.4
chr19	53341936	53342653	718	388	11	34.69	6.97	30.22
chr19	53698064	53698732	669	454	13	49.36	6.97	13.52
chr19	53926754	53926952	199	99	6	56.86	6.97	8.14
chr19	54183309	54183987	679	265	10	31.59	6.97	30.45
chr19	54272424	54273060	637	374	11	39.63	6.97	18.61
chr19	54494733	54495442	710	319	12	40.64	6.97	17.78
chr19	55295626	55296198	573	352	12	50.56	6.97	13.13
chr19	55328767	55329137	371	145	9	41.34	6.97	20.1
chr19	55741089	55741570	482	146	8	26.67	6.97	42.92
chr19	55741089	55741570	482	146	8	26.67	6.97	42.92
chr19	56153571	56153814	244	122	6	41.03	6.97	17.49
chr19	56687378	56687948	571	376	9	27	6.97	46.1
chr19	56906486	56907366	881	139	15	46.77	6.97	12.07
chr19	57621934	57622402	469	137	8	27.46	6.97	45.03
chr19	57988488	57989541	1054	659	16	42.36	6.97	19.76
chr19	58091406	58092019	614	361	9	24.79	6.97	46.52
chr19	58111989	58112251	263	131	6	33.75	6.97	27.64
chr19	58193134	58193736	603	351	11	41.96	6.97	20.26
chr2	1547466	1547800	335	111	7	30.86	6.97	39.47
chr2	2874801	2875181	381	233	8	33.67	6.97	27.68
chr2	3704727	3705070	344	197	8	36.86	6.97	27.41
chr2	4705234	4705665	432	87	8	29.87	6.97	40.6
chr2	8724468	8725009	542	285	9	28.63	6.97	43.11
chr2	15731520	15731757	238	119	6	41.03	6.97	17.49
chr2	24993656	24994150	495	251	9	31.54	6.97	30.52
chr2	26803886	26804126	241	120	6	41.03	6.97	17.49
chr2	26915303	26915677	375	226	8	34.16	6.97	30.44
chr2	27194442	27195014	573	146	10	38.07	6.97	19.45
chr2	30359898	30360218	321	129	7	32.04	6.97	29.45
chr2	31030669	31030930	262	131	6	33.75	6.97	27.64
chr2	31514807	31515261	455	311	7	22.78	6.97	57.41
chr2	47571043	47571311	269	134	6	33.75	6.97	27.64
chr2	61698053	61698337	285	142	6	33.75	6.97	27.64
chr2	74683890	74684154	265	132	6	33.75	6.97	27.64
chr2	83748930	83749532	603	249	9	25.33	6.97	45.61
chr2	84650647	84650846	200	100	6	56.86	6.97	8.14
chr2	88059155	88059429	275	137	6	33.75	6.97	27.64
chr2	88290911	88291435	525	268	10	41.55	6.97	20.58
chr2	95830364	95830582	219	109	6	48.75	6.97	11.71
chr2	96283177	96283974	798	138	18	70.97	6.97	5.86
chr2	97653526	97654183	658	271	9	22.74	6.97	57.5
chr2	98020644	98021018	375	240	9	40.96	6.97	17.51
chr2	99871787	99872475	689	334	9	21.41	6.97	61.12
chr2	108539008	108539333	326	206	7	31.61	6.97	30.36
chr2	109403000	109403640	641	339	9	23.51	6.97	55.72
chr2	113671304	113672113	810	334	16	57.32	6.97	9.48
chr2	118616226	118616956	731	369	12	39.34	6.97	18.45
chr2	120981994	120982397	404	286	8	31.88	6.97	29.83
chr2	124781582	124781928	347	137	7	29.89	6.97	40.64
chr2	128643535	128644069	535	389	10	40.79	6.97	17.64
chr2	128643535	128644069	535	389	10	40.79	6.97	17.64
chr2	131038677	131038929	253	126	6	33.75	6.97	27.64
chr2	132589151	132589739	589	454	11	42.97	6.97	19.39
chr2	132752050	132752496	447	310	9	34.92	6.97	29.95
chr2	149630104	149630295	192	96	6	56.86	6.97	8.14
chr2	153032824	153033065	242	121	6	41.03	6.97	17.49
chr2	154619893	154620165	273	136	6	33.75	6.97	27.64
chr2	166650558	166651175	618	208	8	19.88	6.97	62.42
chr2	175424451	175425150	700	135	11	35.72	6.97	29.15
chr2	201451949	201452178	230	115	6	41.03	6.97	17.49
chr2	203104935	203105583	649	516	12	44.72	6.97	17.86
chr2	203499421	203499716	296	148	6	26.96	6.97	41.92
chr2	207803777	207804208	432	175	9	36.07	6.97	28.76
chr2	208895612	208895921	310	164	7	33.02	6.97	28.84
chr2	210011277	210011747	471	147	7	21.92	6.97	59.32
chr2	210044764	210045233	470	345	11	53.02	6.97	8.92
chr2	216807204	216807756	553	297	9	28	6.97	43.78
chr2	217398720	217399326	607	402	11	41.67	6.97	20.49
chr2	220118626	220118905	280	140	6	33.75	6.97	27.64
chr2	220118626	220118905	280	140	6	33.75	6.97	27.64
chr2	223589920	223590130	211	105	6	48.75	6.97	11.71
chr2	227702062	227702871	810	378	12	34.88	6.97	29.95
chr2	232260020	232260502	483	147	9	32.35	6.97	29.65
chr2	232825877	232826153	277	138	6	33.75	6.97	27.64
chr2	233405462	233406087	626	220	8	19.55	6.97	62.37
chr2	233925434	233925921	488	145	8	26.32	6.97	43.94
chr2	240986163	240986641	479	330	9	32.62	6.97	29.16
chr2	241931862	241932431	570	233	10	38.27	6.97	19.22
chr20	2055761	2056041	281	140	6	33.75	6.97	27.64
chr20	6182848	6183247	400	142	9	38.71	6.97	18.91
chr20	23471494	23472128	635	271	8	19.18	6.97	61.82
chr20	23968357	23968634	278	139	6	33.75	6.97	27.64
chr20	24974063	24974534	472	137	8	27.28	6.97	45.52
chr20	25037779	25038216	438	329	7	23.75	6.97	54.9
chr20	25817246	25817467	222	111	6	48.75	6.97	11.71
chr20	25935337	25935710	374	135	7	27.87	6.97	43.98
chr20	31173010	31173330	321	176	7	32.04	6.97	29.45
chr20	32709582	32709871	290	145	6	26.96	6.97	41.92
chr20	34664571	34664894	324	195	8	38.76	6.97	18.88
chr20	36932472	36932718	247	123	6	41.03	6.97	17.49
chr20	37210947	37211632	686	296	10	31.21	6.97	31.34
chr20	39656897	39657249	353	119	7	29.43	6.97	41.55
chr20	39960909	39961187	279	139	6	33.75	6.97	27.64
chr20	43248175	43248782	608	347	10	35.76	6.97	29.07
chr20	43471434	43471839	406	131	7	25.7	6.97	44.39
chr20	45985917	45986397	481	338	7	21.41	6.97	61.1
chr20	46988770	46989127	358	100	7	29.05	6.97	42.29
chr20	47538613	47539050	438	128	7	23.75	6.97	54.9
chr20	48533179	48533361	183	91	6	56.86	6.97	8.14
chr20	60793911	60794413	503	241	9	31.02	6.97	31.65
chr20	60794534	60795043	510	378	7	19.99	6.97	61.9
chr20	61734553	61734966	414	135	7	25.19	6.97	45.73
chr20	61885715	61886576	862	252	14	42.46	6.97	19.75
chr20	61885715	61886576	862	252	14	42.46	6.97	19.75
chr20	61923489	61923825	337	193	7	30.69	6.97	39.7
chr20	62104013	62104661	649	319	9	23.14	6.97	56.87
chr20	62131758	62132122	365	229	7	28.52	6.97	43.33
chr20	62462993	62463281	289	144	6	26.96	6.97	41.92
chr20	62712862	62713284	423	146	7	24.64	6.97	46.64
chr21	20994422	20995042	621	317	9	24.45	6.97	54.45
chr21	26734806	26735271	466	138	8	27.65	6.97	44.47
chr21	30256780	30257090	311	187	8	40.08	6.97	18.21
chr21	31693056	31693559	504	377	9	30.96	6.97	31.7
chr21	31971919	31972303	385	269	7	27.1	6.97	45.8
chr21	37667246	37667823	578	246	9	26.63	6.97	42.92
chr21	37691066	37691456	391	248	10	53.9	6.97	8.52
chr21	37949101	37949629	529	134	9	29.4	6.97	41.59
chr21	38361081	38361507	427	147	7	24.4	6.97	54.52
chr21	38740858	38741529	672	348	11	37.39	6.97	26.62
chr21	42526153	42526655	503	356	7	20.32	6.97	61.68
chr21	42689582	42690014	433	195	8	29.8	6.97	40.7
chr21	43373003	43373488	486	340	9	32.14	6.97	29.28
chr21	45875931	45876517	587	271	8	21.23	6.97	61.61
chr21	45875931	45876517	587	271	8	21.23	6.97	61.61
chr21	45911058	45911547	490	256	8	26.2	6.97	44.26
chr22	16150934	16151428	495	362	7	20.71	6.97	60.97
chr22	17061544	17061927	384	138	9	40.13	6.97	18.2
chr22	19137085	19137837	753	431	15	55.42	6.97	8.34
chr22	19842022	19842835	814	340	13	39.88	6.97	18.32
chr22	20120672	20121120	449	314	7	23.12	6.97	56.81
chr22	20254859	20255174	316	182	7	32.48	6.97	29.43
chr22	21399568	21399939	372	117	7	28.01	6.97	43.8
chr22	21399568	21399939	372	117	7	28.01	6.97	43.8
chr22	21696656	21697211	556	147	11	45.48	6.97	12.78
chr22	24863949	24864329	381	123	7	27.37	6.97	45.3
chr22	27052093	27052302	210	105	6	48.75	6.97	11.71
chr22	29723605	29723898	294	147	6	26.96	6.97	41.92
chr22	31091040	31091782	743	486	14	50.06	6.97	13.17
chr22	32150476	32150892	417	314	7	25.01	6.97	46.16
chr22	32749997	32750402	406	134	7	25.7	6.97	44.39
chr22	36562647	36562866	220	110	6	48.75	6.97	11.71
chr22	36650379	36650851	473	148	9	33.04	6.97	28.86
chr22	36784887	36785456	570	242	9	27.06	6.97	46
chr22	37173609	37173987	379	124	7	27.51	6.97	44.84
chr22	37309711	37310060	350	169	9	43.4	6.97	18.54
chr22	37416995	37417472	478	378	7	21.56	6.97	60.1
chr22	37416995	37417472	478	378	7	21.56	6.97	60.1
chr22	37780324	37780705	382	238	8	33.59	6.97	27.81
chr22	37824630	37825025	396	259	7	26.35	6.97	43.92
chr22	38474142	38474820	679	384	9	21.83	6.97	59.49
chr22	38852625	38853023	399	259	7	26.15	6.97	44.35
chr22	38863844	38864103	260	130	6	33.75	6.97	27.64
chr22	39552839	39553295	457	308	8	28.21	6.97	43.81
chr22	40439079	40439562	484	216	10	44.87	6.97	17.83
chr22	41763895	41764711	817	685	13	39.71	6.97	18.56
chr22	42084868	42085398	531	140	7	19.03	6.97	61.82
chr22	42087495	42088009	515	303	9	30.26	6.97	39.94
chr22	42322697	42323292	596	275	9	25.69	6.97	44.43
chr22	42549906	42550326	421	148	8	30.64	6.97	39.81
chr22	42915785	42916324	540	297	10	40.42	6.97	17.87
chr22	43180523	43180993	471	115	9	33.18	6.97	28.38
chr22	43486017	43486458	442	112	8	29.19	6.97	41.98
chr22	43489539	43489987	449	316	8	28.73	6.97	42.81
chr22	49147624	49148359	736	438	13	44.67	6.97	17.88
chr22	49937428	49938153	726	329	14	51.28	6.97	12.52
chr3	239174	239419	246	123	6	41.03	6.97	17.49
chr3	1133633	1134044	412	291	9	37.69	6.97	26.24
chr3	3841031	3841424	394	253	8	32.64	6.97	29.16
chr3	5228757	5229179	423	214	8	30.5	6.97	40.05
chr3	9022156	9022575	420	134	7	24.82	6.97	46.4
chr3	9641971	9642388	418	274	7	24.94	6.97	46.18
chr3	10181910	10182265	356	232	7	29.2	6.97	41.93
chr3	11313778	11314199	422	273	7	24.7	6.97	46.48
chr3	12233556	12234321	766	312	19	87.72	6.97	7.71
chr3	13974915	13975135	221	110	6	48.75	6.97	11.71
chr3	14852596	14853230	635	232	10	34.1	6.97	30.63
chr3	14852596	14853230	635	232	10	34.1	6.97	30.63
chr3	17783315	17783792	478	207	8	26.91	6.97	41.88
chr3	17783315	17783792	478	207	8	26.91	6.97	41.88
chr3	32663364	32664011	648	279	10	33.33	6.97	28.12
chr3	32823835	32824058	224	112	6	41.03	6.97	17.49
chr3	33760096	33760394	299	149	6	26.96	6.97	41.92
chr3	37011113	37011583	471	209	9	33.18	6.97	28.38
chr3	38360172	38360462	291	145	6	26.96	6.97	41.92
chr3	38589569	38589974	406	112	8	31.73	6.97	29.92
chr3	39193804	39194407	604	337	14	61.27	6.97	6.97
chr3	40517321	40518004	684	373	11	36.66	6.97	27.45
chr3	42307837	42308357	521	324	9	29.89	6.97	40.62
chr3	42531632	42531864	233	116	6	41.03	6.97	17.49
chr3	42696407	42696972	566	424	13	57.89	6.97	9.44
chr3	42931787	42932275	489	245	8	26.26	6.97	44.15
chr3	46396250	46396942	693	264	12	41.72	6.97	20.38
chr3	46734775	46735387	613	263	9	24.84	6.97	46.36
chr3	46760986	46761289	304	144	7	33.57	6.97	27.94
chr3	47423874	47424156	283	141	6	33.75	6.97	27.64
chr3	48413637	48414053	417	286	9	37.28	6.97	26.67
chr3	48414346	48414904	559	410	12	51.75	6.97	12.45
chr3	48600388	48601064	677	315	9	21.91	6.97	59.32
chr3	48601254	48602028	775	129	15	53.8	6.97	8.51
chr3	48725473	48725882	410	313	7	25.44	6.97	44.99
chr3	49159846	49160353	508	251	9	30.7	6.97	39.73
chr3	52274701	52275181	481	287	9	32.48	6.97	29.44
chr3	52349339	52349803	465	133	7	22.24	6.97	58.17
chr3	52829006	52830319	1314	980	19	48.96	6.97	13.75
chr3	52863597	52864237	641	405	10	33.74	6.97	27.64
chr3	55521009	55521573	565	314	9	27.33	6.97	45.48
chr3	73673911	73674123	213	106	6	48.75	6.97	11.71
chr3	73673911	73674123	213	106	6	48.75	6.97	11.71
chr3	79817277	79817747	471	143	7	21.92	6.97	59.32
chr3	98187614	98188152	539	193	9	28.81	6.97	42.79
chr3	100120880	100121295	416	319	7	25.07	6.97	45.96
chr3	100120880	100121295	416	319	7	25.07	6.97	45.96
chr3	120627920	120628185	266	133	6	33.75	6.97	27.64
chr3	122399015	122399540	526	193	9	29.59	6.97	40.76
chr3	122920463	122921095	633	233	12	45.87	6.97	12.68
chr3	126006557	126007204	648	380	8	18.67	6.97	68.72
chr3	128210530	128210797	268	134	6	33.75	6.97	27.64
chr3	128369038	128369735	698	398	8	16.83	6.97	75.93
chr3	131180885	131181690	806	657	15	51.62	6.97	12.52
chr3	131758613	131759189	577	263	11	43.86	6.97	18.37
chr3	132758219	132758557	339	109	7	30.53	6.97	40.08
chr3	133748168	133748453	286	143	6	33.75	6.97	27.64
chr3	138802075	138802526	452	149	8	28.53	6.97	43.33
chr3	145542838	145543143	306	96	7	33.38	6.97	28.07
chr3	145879601	145880309	709	480	13	46.49	6.97	12.33
chr3	150321222	150321839	618	433	8	19.88	6.97	62.42
chr3	151283357	151283709	353	122	7	29.43	6.97	41.55
chr3	154958118	154958775	658	435	12	44.08	6.97	18.38
chr3	167966809	167967188	380	233	7	27.44	6.97	45.04
chr3	176914709	176915019	311	90	7	32.93	6.97	28.93
chr3	179040710	179040992	283	141	6	33.75	6.97	27.64
chr3	182880934	182881539	606	477	11	41.74	6.97	20.38
chr3	183629726	183630453	728	316	13	45.2	6.97	12.92
chr3	184010881	184011099	219	109	6	48.75	6.97	11.71
chr3	184078015	184078242	228	114	6	41.03	6.97	17.49
chr3	184078015	184078242	228	114	6	41.03	6.97	17.49
chr3	184490704	184491682	979	637	16	46.41	6.97	12.33
chr3	190549757	190550246	490	355	7	20.95	6.97	63.03
chr3	194306124	194306980	857	483	14	42.75	6.97	19.61
chr3	195809233	195809732	500	137	8	25.63	6.97	44.57
chr3	195810145	195810553	409	116	7	25.51	6.97	44.86
chr3	196240931	196241217	287	143	6	26.96	6.97	41.92
chr4	1244337	1244590	254	127	6	33.75	6.97	27.64
chr4	1244337	1244590	254	127	6	33.75	6.97	27.64
chr4	3465366	3466052	687	386	10	31.15	6.97	31.5
chr4	4897519	4898077	559	301	10	39.04	6.97	18.76
chr4	8583331	8583730	400	126	8	32.18	6.97	29.29
chr4	8591551	8592144	594	369	9	25.79	6.97	44.88
chr4	8872765	8873330	566	190	10	38.55	6.97	19
chr4	9452338	9453023	686	541	12	42.18	6.97	19.84
chr4	10298404	10298650	247	123	6	41.03	6.97	17.49
chr4	24980879	24981309	431	125	9	36.15	6.97	28.04
chr4	48491281	48491931	651	318	9	23.05	6.97	57.02
chr4	56719814	56720197	384	139	8	33.43	6.97	28.02
chr4	57370166	57370627	462	117	9	33.82	6.97	31.16
chr4	69084508	69084928	421	135	7	24.76	6.97	46.46
chr4	70797998	70798502	505	145	9	30.9	6.97	39.32
chr4	71706476	71706780	305	185	7	33.47	6.97	27.97
chr4	85505059	85505319	261	130	6	33.75	6.97	27.64
chr4	85888639	85888917	279	139	6	33.75	6.97	27.64
chr4	85888639	85888917	279	139	6	33.75	6.97	27.64
chr4	88720027	88720552	526	337	9	29.59	6.97	40.76
chr4	98287926	98288445	520	389	10	41.94	6.97	20.23
chr4	99064011	99064404	394	265	7	26.49	6.97	43.09
chr4	107759227	107759485	259	129	6	33.75	6.97	27.64
chr4	109088648	109088904	257	128	6	33.75	6.97	27.64
chr4	109088648	109088904	257	128	6	33.75	6.97	27.64
chr4	125359741	125359995	255	127	6	33.75	6.97	27.64
chr4	128703920	128704553	634	304	9	23.83	6.97	54.88
chr4	143965430	143965901	472	146	7	21.87	6.97	59.53
chr4	148606051	148606467	417	144	8	30.93	6.97	31.77
chr4	165934464	165934699	236	118	6	41.03	6.97	17.49
chr4	174620476	174620868	393	144	8	32.72	6.97	29.02
chr4	183065646	183066035	390	146	7	26.76	6.97	42.42
chr4	183065646	183066035	390	146	7	26.76	6.97	42.42
chr4	185942137	185942555	419	271	8	30.78	6.97	39.6
chr5	785758	786193	436	319	7	23.86	6.97	54.54
chr5	785758	786193	436	319	7	23.86	6.97	54.54
chr5	1445046	1445978	933	708	17	54.72	6.97	8.4
chr5	17626060	17626368	309	107	7	33.11	6.97	28.53
chr5	23507160	23507602	443	306	7	23.46	6.97	55.73
chr5	28927616	28928154	539	144	9	28.81	6.97	42.79
chr5	29106824	29107053	230	115	6	41.03	6.97	17.49
chr5	31054930	31055345	416	131	7	25.07	6.97	45.96
chr5	38845967	38846261	295	147	6	26.96	6.97	41.92
chr5	38845967	38846261	295	147	6	26.96	6.97	41.92
chr5	54399427	54399716	290	145	6	26.96	6.97	41.92
chr5	60459615	60460522	908	541	14	39.9	6.97	18.32
chr5	60459615	60460522	908	541	14	39.9	6.97	18.32
chr5	64065975	64066350	376	273	8	34.08	6.97	30.64
chr5	64065975	64066350	376	273	8	34.08	6.97	30.64
chr5	68485170	68485541	372	122	7	28.01	6.97	43.8
chr5	68513044	68513331	288	144	6	26.96	6.97	41.92
chr5	72464422	72464727	306	156	7	33.38	6.97	28.07
chr5	76382354	76382871	518	149	8	24.63	6.97	46.61
chr5	76382354	76382871	518	149	8	24.63	6.97	46.61
chr5	79272575	79273024	450	189	8	28.66	6.97	42.99
chr5	79286254	79286720	467	112	9	33.46	6.97	28.03
chr5	87565333	87565758	426	125	7	24.46	6.97	54.48
chr5	87565333	87565758	426	125	7	24.46	6.97	54.48
chr5	97548724	97549049	326	144	7	31.61	6.97	30.36
chr5	98015632	98015874	243	121	6	41.03	6.97	17.49
chr5	130326588	130327091	504	140	9	30.96	6.97	31.7
chr5	132073782	132074037	256	128	6	33.75	6.97	27.64
chr5	132201537	132202199	663	279	10	32.47	6.97	29.43
chr5	132201537	132202199	663	279	10	32.47	6.97	29.43
chr5	132298586	132298935	350	137	8	36.31	6.97	27.94
chr5	134783303	134783591	289	144	6	26.96	6.97	41.92
chr5	134872389	134872895	507	145	7	20.13	6.97	61.72
chr5	135266672	135267180	509	241	9	30.64	6.97	39.84
chr5	135716147	135716701	555	413	7	18	6.97	70.8
chr5	140639412	140639856	445	144	9	35.07	6.97	29.73
chr5	141346249	141346603	355	266	7	29.27	6.97	41.8
chr5	148521635	148522030	396	272	7	26.35	6.97	43.92
chr5	150176374	150177677	1304	399	20	54.44	6.97	8.35
chr5	150468388	150468947	560	265	8	22.49	6.97	57.66
chr5	157286697	157287371	675	259	15	61.69	6.97	6.8
chr5	160365167	160365814	648	379	11	38.91	6.97	18.82
chr5	169011236	169011847	612	373	10	35.51	6.97	29.12
chr5	170773048	170773557	510	145	9	30.58	6.97	39.96
chr5	171621757	171622246	490	147	8	26.2	6.97	44.26
chr5	172570748	172571493	746	361	12	38.44	6.97	19.1
chr5	173043156	173043780	625	141	12	46.46	6.97	12.33
chr5	175626802	175627120	319	116	7	32.22	6.97	29.19
chr5	175773034	175773856	823	131	13	39.37	6.97	18.45
chr5	175773034	175773856	823	131	13	39.37	6.97	18.45
chr5	175843507	175843989	483	119	7	21.3	6.97	61.28
chr5	176433046	176433805	760	525	16	61.15	6.97	6.97
chr5	177474990	177475354	365	225	7	28.52	6.97	43.33
chr5	178016402	178016947	546	288	9	28.4	6.97	43.48
chr5	178976135	178977167	1033	258	15	38.5	6.97	19.04
chr5	179210088	179210381	294	147	6	26.96	6.97	41.92
chr5	179218125	179218414	290	145	6	26.96	6.97	41.92
chr5	179219754	179220737	984	722	17	51.51	6.97	12.56
chr5	180156083	180156607	525	176	10	41.55	6.97	20.58
chr5	180591568	180591961	394	247	8	32.64	6.97	29.16
chr5	180591568	180591961	394	247	8	32.64	6.97	29.16
chr5	180747009	180747474	466	356	9	33.53	6.97	27.9
chr6	869104	869667	564	327	9	27.39	6.97	45.36
chr6	1311713	1312397	685	124	12	42.25	6.97	19.78
chr6	6589257	6589688	432	142	12	64.52	6.97	6.38
chr6	11044003	11044536	534	136	7	18.89	6.97	62.14
chr6	11044003	11044536	534	136	7	18.89	6.97	62.14
chr6	21595077	21595532	456	307	9	34.25	6.97	30.33
chr6	25035526	25035943	418	128	8	30.85	6.97	39.44
chr6	25037713	25037968	256	128	6	33.75	6.97	27.64
chr6	26422967	26423413	447	176	10	48.18	6.97	11.84
chr6	27114688	27115095	408	127	7	25.57	6.97	44.71
chr6	27114688	27115095	408	127	7	25.57	6.97	44.71
chr6	27198385	27198804	420	193	8	30.71	6.97	39.75
chr6	28555883	28556347	465	135	7	22.24	6.97	58.17
chr6	28555883	28556347	465	135	7	22.24	6.97	58.17
chr6	30131458	30131821	364	273	7	28.6	6.97	43.23
chr6	31438987	31439362	376	233	7	27.73	6.97	44.4
chr6	31670570	31671569	1000	129	18	56.07	6.97	8.26
chr6	31688684	31689268	585	435	8	21.32	6.97	61.22
chr6	33099880	33100193	314	206	7	32.66	6.97	29.1
chr6	35118770	35119538	769	643	13	42.56	6.97	19.71
chr6	35263824	35264104	281	140	6	33.75	6.97	27.64
chr6	37523295	37523508	214	107	6	48.75	6.97	11.71
chr6	43044964	43045929	966	561	16	47.15	6.97	12.2
chr6	43478755	43479038	284	142	6	33.75	6.97	27.64
chr6	45296129	45296570	442	133	7	23.52	6.97	55.71
chr6	51275501	51275778	278	139	6	33.75	6.97	27.64
chr6	53219703	53220014	312	144	7	32.84	6.97	29.04
chr6	68177268	68177647	380	231	7	27.44	6.97	45.04
chr6	71998867	71999352	486	345	8	26.44	6.97	43.29
chr6	72020568	72020955	388	126	8	33.11	6.97	28.55
chr6	72131530	72132026	497	133	9	31.41	6.97	30.73
chr6	87973498	87973825	328	189	7	31.44	6.97	30.76
chr6	92723526	92723941	416	111	8	31	6.97	31.66
chr6	105308899	105309445	547	130	7	18.33	6.97	69.47
chr6	105308899	105309445	547	130	7	18.33	6.97	69.47
chr6	110499854	110500128	275	137	6	33.75	6.97	27.64
chr6	118775461	118775748	288	144	6	26.96	6.97	41.92
chr6	119103007	119103276	270	135	6	33.75	6.97	27.64
chr6	132917107	132917410	304	120	7	33.57	6.97	27.94
chr6	133318817	133319135	319	129	7	32.22	6.97	29.19
chr6	136130269	136130555	287	143	6	26.96	6.97	41.92
chr6	141082916	141083320	405	262	7	25.76	6.97	44.97
chr6	143661445	143662150	706	401	10	30.15	6.97	40.19
chr6	146056123	146056399	277	138	6	33.75	6.97	27.64
chr6	153071462	153071717	256	128	6	33.75	6.97	27.64
chr6	159280019	159280263	245	122	6	41.03	6.97	17.49
chr6	166649049	166649404	356	269	7	29.2	6.97	41.93
chr6	167582608	167582873	266	133	6	33.75	6.97	27.64
chr7	471789	472154	366	141	8	34.92	6.97	29.93
chr7	855429	856303	875	521	14	41.72	6.97	20.36
chr7	1748336	1749645	1310	358	28	106.09	6.97	12.5
chr7	2432670	2433613	944	801	16	48.45	6.97	11.74
chr7	2883942	2884509	568	329	10	38.41	6.97	19.13
chr7	5156823	5157203	381	118	7	27.37	6.97	45.3
chr7	5632641	5633232	592	316	8	21	6.97	62.8
chr7	6616794	6617509	716	348	10	29.64	6.97	40.9
chr7	6631165	6631690	526	228	9	29.58	6.97	40.4
chr7	6655666	6656285	620	330	8	19.8	6.97	62.59
chr7	17978656	17978852	197	98	6	56.86	6.97	8.14
chr7	19184009	19184239	231	115	6	41.03	6.97	17.49
chr7	25166140	25166672	533	145	8	23.84	6.97	54.75
chr7	26240335	26240641	307	140	7	33.29	6.97	28.33
chr7	26240335	26240641	307	140	7	33.29	6.97	28.33
chr7	28219174	28219556	383	259	7	27.24	6.97	45.55
chr7	28219174	28219556	383	259	7	27.24	6.97	45.55
chr7	29554043	29554295	253	126	6	33.75	6.97	27.64
chr7	30067068	30067429	362	214	7	28.74	6.97	42.87
chr7	30067068	30067429	362	214	7	28.74	6.97	42.87
chr7	30633533	30633726	194	97	6	56.86	6.97	8.14
chr7	44106679	44107258	580	237	12	49.98	6.97	13.25
chr7	44163081	44163385	305	164	7	33.47	6.97	27.97
chr7	44531546	44532191	646	217	11	39.04	6.97	18.75
chr7	45039432	45039933	502	404	11	50.03	6.97	13.2
chr7	50632267	50632709	443	149	7	23.46	6.97	55.73
chr7	56020338	56020812	475	285	9	32.9	6.97	28.93
chr7	56755055	56755570	516	379	7	19.71	6.97	62.24
chr7	56885130	56885651	522	143	7	19.43	6.97	62.49
chr7	56885130	56885651	522	143	7	19.43	6.97	62.49
chr7	57214634	57215008	375	123	7	27.8	6.97	44.18
chr7	63208236	63208575	340	135	8	37.23	6.97	26.68
[truncated: 19,855 more rows]

## Sheet: EVEN Probes
chr	start	end	length	summit	tags	#NAME?	fold_enrichment	FDR(%)
chr3	50227134	50228507	1374	486	143	3100	93.44	0
chr3	50227134	50228507	1374	486	143	3100	93.44	0
chr1	150272237	150273449	1213	676	92	2664.62	87.34	5.56
chr12	52023242	52024109	868	521	73	2293.12	83.33	8
chr20	38450375	38451346	972	342	74	2431.32	71.43	9.52
chr8	6978923	6979685	763	182	37	1036.02	55	2.19
chr4	53605375	53606004	630	299	41	1233.14	54.69	3.07
chr19	1812346	1813083	738	329	61	1850.12	53.75	4.17
chrx	71117924	71119164	1241	731	56	1482.27	53.12	4.49
chr3	169812299	169813123	825	235	46	1285.42	51.47	2.82
chr3	169812299	169813123	825	235	46	1285.42	51.47	2.82
chr3	125519945	125520805	861	303	45	1247.85	48.48	3.18
chr19	45467114	45468371	1258	890	128	3074.88	46.67	0
chr17	6640747	6641621	875	362	81	2080.72	43.57	5.41
chr17	6640747	6641621	875	362	81	2080.72	43.57	5.41
chr14	106400149	106400568	420	227	28	883.76	43.33	1.69
chr8	6998016	6998803	788	196	31	808.82	43.33	1.77
chr8	23084421	23085101	681	308	27	770.37	43.06	1.59
chr10	6141381	6142161	781	306	65	1702.08	40.83	3.39
chr16	84038995	84039598	604	337	34	1006.3	40	2
chr6	6718744	6719793	1050	494	61	1387.18	37.5	3.64
chr17	18411197	18412240	1044	574	65	1473.41	35.94	4.44
chr6	75242719	75243451	733	419	53	1322.2	35	3.15
chr7	143353313	143354015	703	477	28	737.51	35	1.4
chr19	12890632	12891661	1030	509	51	1169.97	34	2.65
chrx	69506088	69506959	872	538	31	798.78	33.93	1.72
chr20	2523930	2524914	985	574	45	1001.2	33	1.97
chr2	31143834	31144470	637	286	20	520.71	32	0.65
chrx	24693637	24694234	598	261	37	936.93	32	1.63
chr11	65040632	65041716	1085	480	84	1634.65	31.36	3.03
chr11	65040632	65041716	1085	480	84	1634.65	31.36	3.03
chr21	14215873	14216538	666	196	28	671.91	31.25	1.1
chr20	37426522	37427269	748	291	23	540.03	30.65	0.7
chr3	49877274	49878449	1176	909	38	796.7	30	1.7
chr4	6910225	6911016	792	185	27	612	29.17	0.92
chr7	17299106	17299992	887	463	32	687.24	29.07	1.16
chr7	17299106	17299992	887	463	32	687.24	29.07	1.16
chr8	143990661	143991501	841	468	25	580.64	29.03	0.82
chr1	247827428	247828151	724	310	20	474.95	28.96	0.59
chr3	11901243	11902973	1731	1041	78	1790.5	28.89	3.85
chr13	49691409	49692346	938	529	43	938.83	28.85	1.65
chr15	100351710	100352575	866	672	30	778.67	28.85	1.64
chr14	96040271	96041128	858	630	28	654.89	28.79	1.04
chr12	6848754	6849570	817	199	30	668.15	28.75	1.09
chr10	25174066	25174773	708	501	25	615.77	28.12	0.93
chr2	230923876	230924877	1002	466	29	646.9	28.12	1.02
chr16	4734515	4735312	798	279	45	1095.01	28	2.53
chr16	4734515	4735312	798	279	45	1095.01	28	2.53
chr21	45477504	45478556	1053	709	22	487.53	27.99	0.56
chr16	78050386	78050902	517	276	21	578.35	27.78	0.81
chr11	13963956	13964787	832	363	23	530.94	27.59	0.68
chr4	17511432	17511889	458	274	21	574.76	27.42	0.8
chr16	4131565	4132505	941	398	27	589.36	27.27	0.85
chr6	71553108	71554064	957	767	19	408.03	27.08	0.57
chr3	150080125	150080722	598	406	37	936.93	27	1.63
chr6	82247471	82248359	889	412	25	510.03	26.92	0.62
chr7	139778031	139778640	610	220	38	929.91	26.85	1.6
chrx	135521327	135522622	1296	726	55	1007.43	26.47	2.01
chr10	104268683	104269370	688	384	53	1274.31	26.43	2.76
chr10	104268683	104269370	688	384	53	1274.31	26.43	2.76
chr18	48538995	48539790	796	321	22	453.52	26.39	0.64
chr18	50265766	50266570	805	307	26	553.86	26.25	0.75
chr20	38033723	38034470	748	430	56	1254.11	26.25	2.6
chr20	38033723	38034470	748	430	56	1254.11	26.25	2.6
chr11	123382597	123383294	698	502	20	474.95	26.18	0.59
chr2	172555575	172556112	538	165	28	705.01	26.14	1.23
chr5	42580180	42580614	435	198	15	407.18	26	0.57
chr16	9513296	9514395	1100	524	20	382.68	25.86	0.55
chr6	143386344	143387409	1066	598	44	822.17	25.78	1.62
chr13	112272692	112273118	427	231	14	388.92	25.62	0.56
chr18	48951965	48953016	1052	554	31	576.41	25	0.8
chr19	15933801	15934457	657	170	22	472.05	25	0.58
chr2	240042538	240043444	907	230	23	519.24	25	0.65
chr3	133413471	133415868	2398	779	47	882.18	25	1.67
chr19	18419450	18420619	1170	577	39	744.81	24.51	1.43
chr2	96325073	96325859	787	518	28	580.83	24.47	0.82
chr14	22847609	22848041	433	192	21	549.31	24.32	0.73
chr18	8706248	8706931	684	173	21	477.65	24.24	0.6
chr18	8706248	8706931	684	173	21	477.65	24.24	0.6
chr2	58159935	58160382	448	254	17	431.89	24.24	0.59
chr14	74238379	74238952	574	176	14	326.54	24.07	0.48
chr17	59106397	59107563	1167	989	33	578.04	24	0.81
chr9	136411898	136412441	544	364	14	345.03	24	0.46
chr9	136411898	136412441	544	364	14	345.03	24	0.46
chr2	158722923	158723795	873	422	23	447.23	23.75	0.63
chr3	196970091	196971305	1215	368	33	635.8	23.75	0.98
chr1	53894629	53895261	633	457	16	389.81	23.68	0.57
chr18	80110170	80110815	646	376	13	290.84	23.68	0.54
chr21	17454836	17455608	773	496	26	577.39	23.68	0.8
chr7	158336251	158337209	959	380	21	480.43	23.68	0.61
chr10	20552918	20554652	1735	1413	50	729.31	23.57	1.37
chr8	142670719	142671443	725	479	29	584.03	23.56	0.83
chr20	35954842	35955695	854	301	65	1317.3	23.5	3.08
chr13	33349410	33349860	451	148	18	465.42	23.44	0.63
chr17	75288309	75289778	1470	534	52	817.3	23.39	1.6
chr1	155255121	155256249	1129	664	45	861.02	23.33	1.57
chr5	140786480	140787026	547	188	16	383.31	23.21	0.55
chr5	140786480	140787026	547	188	16	383.31	23.21	0.55
chr7	142462260	142463186	927	534	23	439.47	23.08	0.6
chr15	56322272	56322673	402	186	15	386.56	22.58	0.56
chr16	35083983	35084498	516	328	17	429.82	22.41	0.58
chr22	38075814	38076758	945	404	23	440.98	22.37	0.61
chr16	84116790	84118017	1228	574	51	794.1	22.22	1.69
chr16	84116790	84118017	1228	574	51	794.1	22.22	1.69
chr1	163321334	163322135	802	350	27	522.16	22	0.66
chr10	43845298	43845700	403	152	12	312.75	22	0.53
chr12	4649495	4650326	832	464	27	512.59	22	0.63
chr12	56933680	56934177	498	268	21	564.01	21.67	0.77
chr12	49336872	49337564	693	497	30	645.13	21.57	1.01
chr11	65523944	65524758	815	511	50	991.94	21.54	1.9
chr3	128463015	128463482	468	198	12	303.53	21.53	0.53
chr4	99510750	99511169	420	190	18	438.06	21.25	0.6
chr10	1678073	1678810	738	300	13	259.48	21.15	0.48
chr15	52503991	52504581	591	258	25	549.49	21	0.73
chr19	2721885	2722944	1060	482	21	400.48	20.97	0.55
chr22	17420491	17421486	996	401	27	505.03	20.93	0.61
chr22	42058514	42058934	421	169	17	427.63	20.83	0.62
chr3	137770667	137771252	586	387	12	272.41	20.83	0.51
chr1	108691839	108693099	1261	563	85	1401.36	20.77	3.88
chr11	58067771	58068300	530	227	15	354.99	20.69	0.48
chr12	88580653	88581381	729	306	23	456.32	20.65	0.65
chr12	109998386	109999645	1260	667	49	784.68	20.62	1.65
chr17	28904527	28905499	973	566	53	964.1	20.56	1.75
chr2	168865323	168865940	618	254	19	399.09	20.51	0.55
chr10	133145266	133146085	820	273	22	404.65	20.45	0.56
chr14	22319624	22320178	555	222	25	596.98	20.45	0.87
chr20	45417359	45418523	1165	570	25	426.34	20.24	0.62
chr11	6234165	6235332	1168	312	27	425.48	20	0.62
chr11	6234165	6235332	1168	312	27	425.48	20	0.62
chr12	45991182	45992233	1052	670	34	586.56	20	0.83
chr2	112137584	112138410	827	644	20	432.07	20	0.59
chr22	22857155	22857644	490	305	16	365.42	20	0.51
chr22	22857155	22857644	490	305	16	365.42	20	0.51
chr3	126524284	126524925	642	345	14	296.04	20	0.55
chr5	43041369	43042070	702	382	17	371.55	20	0.52
chr5	43041369	43042070	702	382	17	371.55	20	0.52
chrx	30616821	30617645	825	586	17	344.36	20	0.49
chrx	102713513	102714192	680	348	59	1170.1	20	2.66
chr12	21132119	21132948	830	543	15	293.67	19.64	0.55
chr1	32246958	32247812	855	498	30	541.89	19.49	0.7
chr10	125822822	125824120	1299	842	35	530.71	19.49	0.68
chr10	35638170	35638817	648	294	20	444.28	19.44	0.62
chr18	36298126	36298708	583	349	23	481.41	19.43	0.61
chr6	34791195	34792404	1210	489	27	421.66	19.39	0.61
chr6	123803861	123804627	767	240	26	514.54	19.39	0.63
chr9	35650253	35650901	649	267	24	493.25	19.39	0.58
chr12	128267423	128268085	663	183	10	199.35	19.38	0.42
chr13	23266365	23266867	503	196	14	366.67	19.38	0.51
chr17	42122123	42122603	481	215	11	258.22	19.38	0.47
chr17	42122123	42122603	481	215	11	258.22	19.38	0.47
chr19	50511270	50512109	840	380	14	294.25	19.38	0.55
chr9	136969184	136969601	418	190	14	351.9	19.35	0.48
chr19	10701718	10702733	1016	533	29	552.72	19.32	0.74
chr12	57694310	57694911	602	288	31	693.65	19.3	1.19
chr4	13654054	13654631	578	236	24	484.98	19.3	0.62
chr20	38434473	38435706	1234	579	37	582.3	19.28	0.82
chr11	55477038	55477768	731	259	13	260.68	19.23	0.48
chr11	55477038	55477768	731	259	13	260.68	19.23	0.48
chrx	123960181	123961107	927	369	68	1083.95	19.2	2.47
chrx	123960181	123961107	927	369	68	1083.95	19.2	2.47
chr4	118840080	118840627	548	218	33	745.61	19.05	1.44
chr13	26254020	26254688	669	199	23	456.88	19	0.65
chr4	74124673	74125117	445	198	20	453.68	19	0.64
chr4	1745269	1746053	785	225	15	296.7	18.97	0.56
chr9	127225307	127226318	1012	767	31	558.37	18.87	0.76
chr11	61332976	61333699	724	148	20	401.59	18.75	0.55
chr11	61332976	61333699	724	148	20	401.59	18.75	0.55
chr16	88517156	88518188	1033	339	16	307.83	18.75	0.54
chr2	75089600	75090387	788	350	21	408.95	18.75	0.58
chr8	133237298	133237865	568	128	13	266.35	18.75	0.49
chr4	185142996	185143616	621	251	26	498.79	18.63	0.59
chr22	29315580	29316239	660	316	34	689.08	18.57	1.17
chr8	58552889	58553396	508	323	27	553.62	18.57	0.74
chr3	51778768	51779787	1020	571	23	423.95	18.42	0.61
chr4	41883192	41884155	964	480	13	208.33	18.33	0.45
chr4	158172789	158173409	621	369	14	300.68	18.33	0.52
chr8	130083857	130084646	790	341	14	267.28	18.33	0.49
chr8	144337477	144338328	852	418	33	619.75	18.33	0.94
chr12	55124559	55124965	407	181	19	433.81	18.32	0.59
chr14	18692448	18693583	1136	675	54	890.83	18.28	1.72
chr7	35169277	35169934	658	399	15	315.78	18.09	0.51
chr4	82430284	82431119	836	415	78	1536.21	18.08	5.13
chr4	82430284	82431119	836	415	78	1536.21	18.08	5.13
chr1	212950051	212951017	967	388	50	836.44	18	1.69
chr2	159186522	159187359	838	584	15	308.92	18	0.54
chr4	39181774	39182647	874	598	27	499.8	18	0.6
chr14	36581588	36582290	703	480	16	292.33	17.95	0.54
chr19	55210206	55211031	826	241	14	270.64	17.86	0.5
chr1	232950565	232951421	857	512	37	640.81	17.72	0.99
chr16	73479379	73480097	719	445	16	310	17.65	0.55
chr2	207180454	207180894	441	229	15	358.71	17.65	0.49
chr11	19116872	19117571	700	488	34	662.91	17.5	1.07
chr17	38748369	38749135	767	601	25	441.08	17.5	0.61
chr17	38748369	38749135	767	601	25	441.08	17.5	0.61
chr19	46471030	46472810	1781	1206	26	356.71	17.5	0.49
chr20	57212532	57213381	850	664	21	393.56	17.5	0.58
chr9	113275171	113276317	1147	548	56	901.93	17.5	1.77
chr9	113275171	113276317	1147	548	56	901.93	17.5	1.77
chr5	171385701	171386701	1001	666	39	673.86	17.36	1.11
chr22	38873676	38874477	802	262	21	364.36	17.35	0.51
chr10	13217666	13218087	422	167	11	248.37	17.24	0.48
chr12	54588956	54589520	565	189	11	240.86	17.22	0.48
chr15	22403079	22403494	416	196	10	245.54	17.22	0.47
chr15	57319795	57320234	440	225	10	239.93	17.22	0.48
chr2	211777455	211778012	558	370	11	242.2	17.22	0.48
chr2	230225281	230225872	592	188	11	235.85	17.22	0.47
chr5	3594734	3595196	463	297	10	234.84	17.22	0.46
chr7	158337399	158337832	434	192	9	213.93	17.22	0.43
chr15	80340467	80341066	600	181	28	546.01	17.14	0.72
chr2	138779222	138779657	436	149	13	288.66	17.14	0.53
chr22	22057859	22058681	823	572	21	380.81	17.05	0.54
chr1	149654375	149655219	845	570	13	224.57	16.67	0.45
chr12	9127310	9128087	778	431	12	238.65	16.67	0.47
chr16	2235622	2236535	914	382	13	214.87	16.67	0.43
chr16	2235622	2236535	914	382	13	214.87	16.67	0.43
chr16	89576631	89577741	1111	831	18	300.74	16.67	0.52
chr19	1524028	1524773	746	462	18	354.71	16.67	0.48
chr3	157163445	157164167	723	500	20	378.84	16.67	0.54
chr6	33288452	33289395	944	367	15	297.4	16.67	0.51
chr6	33288452	33289395	944	367	15	297.4	16.67	0.51
chr6	44127783	44128922	1140	588	27	385.82	16.67	0.55
chr6	44127783	44128922	1140	588	27	385.82	16.67	0.55
chr6	46734446	46734856	411	192	17	382.62	16.67	0.55
chr17	42199042	42199971	930	398	35	574.55	16.61	0.8
chr1	161766002	161767098	1097	641	54	1055.75	16.43	2.28
chr1	161766002	161767098	1097	641	54	1055.75	16.43	2.28
chr15	80252210	80252676	467	197	28	614.94	16.43	0.92
chr7	157499580	157500234	655	249	22	443.74	16.38	0.62
chr20	45749215	45749704	490	290	23	481.41	16.33	0.61
chr5	150486222	150486982	761	370	18	332.84	16.25	0.46
chr5	150486222	150486982	761	370	18	332.84	16.25	0.46
chr2	130252551	130253068	518	193	13	259.62	16.22	0.48
chr21	32586074	32587373	1300	404	32	614.93	16.22	0.92
chr1	34759943	34760272	330	165	11	317.19	16.18	0.51
chr12	48387265	48387725	461	191	11	231.71	16.13	0.45
chr4	55548369	55549183	815	403	25	418.64	16.13	0.6
chr22	43039507	43040014	508	195	22	443.74	16.09	0.62
chr22	43039507	43040014	508	195	22	443.74	16.09	0.62
chr2	224402009	224402440	432	151	10	223.13	16.07	0.44
chr12	53974133	53974681	549	350	29	674.73	16.04	1.11
chr12	53974133	53974681	549	350	29	674.73	16.04	1.11
chr8	134980117	134980892	776	227	11	199.33	16	0.42
chr3	34872934	34873763	830	418	21	379.1	15.91	0.54
chr9	6015178	6016170	993	579	19	267.46	15.89	0.49
chr7	151502549	151503612	1064	478	19	291.42	15.85	0.54
chr4	94452521	94453496	976	524	25	395.75	15.79	0.58
chr2	179263537	179264409	873	429	30	487.31	15.71	0.56
chr6	127119549	127120138	590	335	29	575	15.71	0.8
chr9	99819458	99820631	1174	472	29	386.29	15.71	0.56
chr3	45033328	45033638	311	155	10	311.3	15.62	0.55
chr15	83067480	83068361	882	286	31	557.45	15.57	0.75
chr15	65718449	65719246	798	209	17	294.09	15.48	0.55
chr16	85312534	85313204	671	487	9	164.57	15.38	0.35
chr4	164188229	164188935	707	195	19	358.81	15.32	0.49
chr1	174998196	174998893	698	503	31	539.03	15.24	0.7
chrx	111410963	111411836	874	530	29	469.68	15.22	0.63
chr16	67562537	67563132	596	201	23	469.77	15.09	0.63
chr16	20073987	20074393	407	271	8	179.39	15.07	0.37
chr19	20910270	20911190	921	399	10	167.58	15.07	0.35
chr5	134433696	134433993	298	149	7	235.35	15.07	0.46
chr11	103090901	103091776	876	313	22	364.15	15	0.5
chr11	107908335	107909090	756	193	18	295.52	15	0.55
chr12	112012796	112013608	813	314	38	597.54	15	0.87
chr13	45105952	45106325	374	187	12	282.6	15	0.51
chr18	63888430	63888849	420	184	13	313.33	15	0.53
chr2	15865402	15866496	1095	265	26	420.56	15	0.61
chr2	172084162	172084958	797	335	36	598.72	15	0.88
chr3	48608635	48609918	1284	564	39	543.9	15	0.71
chr5	77784869	77785187	319	159	12	348.98	15	0.47
chr14	74480463	74481233	771	272	14	241.94	14.86	0.48
chrx	15739577	15740010	434	193	14	321.54	14.86	0.5
chr7	48035444	48035900	457	147	17	380.3	14.85	0.54
chr21	41362297	41362629	333	166	8	220.93	14.81	0.44
chr8	47188894	47189702	809	564	18	305.8	14.77	0.53
chr3	9397213	9397836	624	336	51	874.14	14.67	1.64
chr3	9397213	9397836	624	336	51	874.14	14.67	1.64
chr4	1579279	1580113	835	398	22	383.03	14.61	0.55
chr11	1976136	1976630	495	310	9	198.98	14.58	0.42
chr12	112908411	112908850	440	293	10	211.25	14.52	0.44
chr4	987865	988271	407	189	12	261.03	14.47	0.48
chr9	35115091	35115895	805	245	20	330.27	14.42	0.46
chr5	118973644	118974026	383	191	15	321.85	14.36	0.5
chr20	1423609	1424268	660	463	14	235.12	14.3	0.46
chr11	111378307	111378854	548	341	13	259.53	14.29	0.48
chr16	31149114	31149669	556	233	12	233.77	14.29	0.46
chr5	70415655	70416300	646	237	16	293.93	14.29	0.55
chrx	71111387	71112100	714	261	12	204.59	14.29	0.44
chr1	223141915	223143720	1806	1025	73	865.76	14.23	1.61
chr16	2514693	2515461	769	250	22	353.39	14.17	0.48
chr22	40951582	40952008	427	195	20	425.71	14.17	0.62
chr5	56191289	56191794	506	177	25	542.78	14.17	0.7
chr4	153344314	153344777	464	141	12	242.36	14.1	0.48
chr10	80126716	80127201	486	286	17	347.44	14	0.47
chr11	64205431	64206379	949	767	11	178.41	14	0.37
chr14	101061092	101061824	733	279	23	436.42	14	0.6
chr14	101061092	101061824	733	279	23	436.42	14	0.6
chr18	78978607	78979006	400	149	8	174.97	14	0.36
chr19	18683533	18684506	974	393	22	342.28	14	0.49
chr19	53723205	53723914	710	171	8	130.81	14	0.28
chr3	149998701	149999512	812	616	19	304.17	14	0.53
chr5	119268504	119269153	650	157	19	344.23	14	0.49
chr9	135587218	135588429	1212	562	13	202.63	14	0.43
chr9	135587218	135588429	1212	562	13	202.63	14	0.43
chrx	48696712	48697186	475	239	10	224.96	14	0.45
chrx	73077248	73077928	681	425	18	313.44	14	0.53
chr12	52886571	52887041	471	154	15	313.92	13.95	0.53
chr11	57741191	57742549	1359	767	38	455.5	13.89	0.65
chr8	42053205	42053736	532	340	14	259.92	13.83	0.48
chr19	51490494	51491018	525	184	9	176.66	13.79	0.36
chr11	64340240	64341504	1265	732	20	294.45	13.75	0.55
chr11	64340240	64341504	1265	732	20	294.45	13.75	0.55
chr16	16323991	16324260	270	135	11	390.26	13.75	0.57
chr19	839759	840887	1129	689	18	265.41	13.75	0.49
chr19	52138220	52139364	1145	946	19	282.82	13.75	0.52
chr2	104397722	104398170	449	177	15	331.74	13.75	0.46
chr20	38446577	38448020	1444	391	52	793.52	13.75	1.68
chr7	8236900	8237466	567	411	13	238.43	13.75	0.47
chr11	4100777	4101524	748	471	13	203.85	13.71	0.43
chr8	6951884	6952488	605	108	11	196.14	13.61	0.41
chr13	28138731	28139962	1232	561	34	486.68	13.57	0.56
chr6	37352555	37353366	812	296	25	390.67	13.57	0.57
chr7	97871232	97872215	984	594	29	433.51	13.57	0.59
chr19	48269645	48270321	677	486	15	245.16	13.54	0.47
chr6	93092321	93092974	654	252	15	287.76	13.51	0.53
chr17	78168084	78168580	497	249	30	546.16	13.5	0.72
chr1	12229312	12230081	770	355	13	254.11	13.46	0.48
chr6	138987900	138988688	789	405	28	498.69	13.41	0.59
chr1	158549453	158549699	247	123	8	319.65	13.33	0.52
chr11	123599980	123600550	571	170	17	290.49	13.33	0.54
chr12	27523763	27524098	336	168	24	601.06	13.33	0.88
chr12	132582001	132582649	649	485	10	176.58	13.33	0.36
chr14	106481046	106481476	431	234	23	515.12	13.33	0.64
chr18	55145867	55146542	676	219	11	194.69	13.33	0.4
chr5	176630124	176631111	988	379	27	421.7	13.33	0.61
chr5	176630124	176631111	988	379	27	421.7	13.33	0.61
chr6	100049811	100050481	671	208	10	173.38	13.33	0.35
chr8	65155632	65156362	731	317	20	321.39	13.33	0.5
chrx	133415042	133415864	823	220	24	391.81	13.33	0.57
chr1	200373023	200373545	523	334	17	338.53	13.27	0.48
chr3	44874582	44874988	407	228	12	274.36	13.24	0.52
chr3	44874582	44874988	407	228	12	274.36	13.24	0.52
chr7	77536081	77537074	994	419	13	189.4	13.24	0.39
chr16	72571862	72572716	855	435	14	224.4	13.16	0.45
chr19	55638901	55639463	563	245	26	468.99	13.12	0.63
chr11	65780526	65781508	983	658	24	348.12	13.11	0.47
chr19	7924670	7926625	1956	1587	31	327.96	13.04	0.48
chr16	75555170	75556575	1406	543	20	234.26	13	0.46
chr21	40632110	40632613	504	273	17	341.35	13	0.48
chr9	136322253	136322666	414	215	15	310.7	13	0.55
chr1	114833225	114833638	414	221	15	299.36	12.96	0.51
chr7	143062774	143063319	546	107	9	179.54	12.96	0.37
chr1	247008664	247009612	949	423	12	219.17	12.92	0.45
chr10	133313354	133314075	722	194	10	191.03	12.92	0.39
chr15	20596894	20597655	762	271	9	163.31	12.92	0.34
chr18	13461265	13461628	364	182	6	142.12	12.92	0.32
chr18	61755257	61755620	364	182	6	142.12	12.92	0.32
chr19	44941890	44942520	631	465	9	180.07	12.92	0.37
chr4	186171460	186172190	731	195	10	189.83	12.92	0.39
chr8	1825142	1825738	597	453	9	185.04	12.92	0.39
chr11	88175548	88175826	279	139	8	273.88	12.9	0.51
chr11	88175548	88175826	279	139	8	273.88	12.9	0.51
chr12	132581059	132581567	509	189	9	173.48	12.9	0.35
chr16	71576795	71577660	866	506	14	233.73	12.86	0.46
chr22	23480374	23481316	943	749	25	355.61	12.86	0.49
chr19	51345295	51345924	630	234	14	262.32	12.82	0.48
chr5	76850296	76851225	930	432	14	196.88	12.79	0.41
chrx	136301248	136301619	372	186	15	327.65	12.71	0.48
chr22	21103504	21104423	920	435	23	299.07	12.67	0.51
chr19	7068852	7069685	834	317	27	380.08	12.51	0.54
chr1	42681314	42681952	639	171	22	332.36	12.5	0.46
chr1	43933079	43933743	665	479	11	189.67	12.5	0.39
chr1	96417347	96418104	758	492	12	182.47	12.5	0.38
chr1	161225373	161226556	1184	882	38	466.52	12.5	0.63
chr1	246789046	246790020	975	647	18	290.19	12.5	0.54
chr14	23376272	23376673	402	202	10	205.43	12.5	0.44
chr14	23376272	23376673	402	202	10	205.43	12.5	0.44
chr14	39102467	39103112	646	360	27	456.59	12.5	0.65
chr17	39979280	39979701	422	227	19	389.97	12.5	0.57
chr18	36129858	36130548	691	401	11	185.69	12.5	0.39
chr18	36129858	36130548	691	401	11	185.69	12.5	0.39
chr19	57558515	57559008	494	184	7	137.8	12.5	0.31
chr2	96637882	96638485	604	451	17	281.32	12.5	0.51
chr20	2692510	2692751	242	121	7	285.75	12.5	0.52
chr3	186570714	186571429	716	302	16	285.64	12.5	0.52
chr3	186570714	186571429	716	302	16	285.64	12.5	0.52
chr4	75992049	75992726	678	151	11	175.49	12.5	0.36
chr5	55173128	55173830	703	530	14	243.89	12.5	0.47
chr5	88882754	88883703	950	444	32	410.37	12.5	0.58
chr7	107661160	107661921	762	570	14	220.19	12.5	0.43
chr7	107661160	107661921	762	570	14	220.19	12.5	0.43
chr8	143267597	143268606	1010	487	16	233.83	12.5	0.46
chr9	69324401	69325593	1193	655	21	274.89	12.5	0.52
chrx	103008079	103008669	591	222	26	456.87	12.5	0.65
chrx	120114840	120115651	812	546	32	522.97	12.5	0.66
chr11	18395845	18396398	554	247	36	660.38	12.46	1.06
chr12	51351726	51352509	784	442	23	328.62	12.41	0.45
chr1	232951827	232953341	1515	249	44	476.61	12.31	0.6
chr3	15426887	15428421	1535	816	26	343.78	12.24	0.49
chr3	15426887	15428421	1535	816	26	343.78	12.24	0.49
chr2	169693825	169695012	1188	668	18	252.79	12.2	0.5
chr16	88686200	88687011	812	450	20	296.68	12.18	0.56
chr15	64095617	64096186	570	377	11	190.6	12.16	0.39
chr16	2968086	2968949	864	399	20	261.46	12.14	0.48
chr4	1167076	1168182	1107	292	29	401.9	12.14	0.56
chr11	59311370	59312129	760	317	11	172.7	12.12	0.35
chr10	95230524	95231093	570	182	9	169.34	12.07	0.35
chr19	10009684	10010252	569	183	8	136.32	12.07	0.3
chr19	20900106	20900830	725	533	8	118.18	12.07	0.25
chr10	102868013	102868658	646	229	17	287.54	12.04	0.53
chr2	64607803	64608367	565	419	18	285.88	12.01	0.52
chr15	78381562	78382167	606	416	13	202.63	12	0.43
chr16	5239769	5240242	474	174	7	137.83	12	0.31
chr2	43838606	43839002	397	198	6	125.23	12	0.25
chr2	43838606	43839002	397	198	6	125.23	12	0.25
chr2	238454798	238455192	395	197	6	125.23	12	0.25
chr4	92183572	92184362	791	258	16	236.98	12	0.47
chrx	102246886	102247305	420	210	21	419.04	11.9	0.6
chr11	6258679	6259272	594	195	11	196.14	11.88	0.41
chr17	20531868	20533053	1186	710	33	429	11.88	0.63
chr6	30555777	30557255	1479	946	31	331.77	11.88	0.46
chr11	66288659	66289725	1067	359	20	336.36	11.84	0.47
chr11	61393158	61393557	400	191	9	186.77	11.76	0.4
chr15	43791573	43791980	408	223	9	184.99	11.76	0.39
chr3	138261275	138261868	594	194	11	195.12	11.76	0.4
chr7	157087849	157088624	776	407	14	198.24	11.76	0.42
chr14	58794607	58795034	428	254	12	229.87	11.7	0.44
chr11	68312593	68313196	604	160	18	302.73	11.67	0.52
chr14	94640943	94641634	692	372	9	149.32	11.67	0.31
chr19	35135436	35135760	325	162	14	349.53	11.67	0.47
chr2	219160069	219161009	941	195	23	341.64	11.67	0.48
chr5	82357293	82357693	401	186	8	160.56	11.67	0.34
chr5	181172938	181173552	615	291	26	417.89	11.67	0.6
chr8	38231212	38232678	1467	174	43	533.49	11.67	0.68
chrx	155381634	155382845	1212	1019	16	249.52	11.67	0.49
chrx	155381634	155382845	1212	1019	16	249.52	11.67	0.49
chr6	41384096	41384761	666	479	9	152.57	11.65	0.31
chrx	152639467	152639911	445	151	11	200.77	11.63	0.42
chr14	23388690	23389353	664	156	7	112.26	11.54	0.24
chr16	71624912	71626395	1484	1032	15	220.88	11.54	0.44
chr17	20422885	20423402	518	220	8	151.83	11.54	0.31
chr19	48718417	48719200	784	300	18	282.66	11.54	0.52
chr21	32392950	32393694	745	216	28	393.13	11.5	0.57
chr14	76322583	76323044	462	205	12	255.72	11.43	0.49
chr16	81314227	81314944	718	282	27	463.73	11.43	0.62
chr5	141923997	141924652	656	225	22	354.38	11.43	0.48
chr7	101202044	101202583	540	198	9	157.52	11.43	0.33
chr7	101202044	101202583	540	198	9	157.52	11.43	0.33
chr3	49688743	49689425	683	189	12	183.67	11.38	0.38
chr3	49688743	49689425	683	189	12	183.67	11.38	0.38
chr16	681488	682266	779	298	19	334.58	11.36	0.46
chr16	681488	682266	779	298	19	334.58	11.36	0.46
chr10	6140212	6140778	567	273	15	256.6	11.34	0.47
chr16	30429841	30430447	607	194	37	537.59	11.33	0.69
chr14	93787573	93788513	941	439	10	138.47	11.29	0.31
chr4	152099422	152099970	549	190	8	133.98	11.29	0.29
chr5	38198202	38198897	696	467	9	145.98	11.29	0.33
chr11	105095441	105095815	375	187	9	183.83	11.25	0.38
chr12	96195124	96195494	371	185	9	183.83	11.25	0.38
chr15	71810996	71811561	566	372	10	162.18	11.25	0.35
chr15	84570508	84571437	930	535	27	365.01	11.25	0.51
chr15	84570508	84571437	930	535	27	365.01	11.25	0.51
chr5	173057173	173057816	644	319	29	402.62	11.25	0.56
chr3	50191008	50191827	820	304	17	237.71	11.21	0.47
chr11	65888310	65889800	1491	972	32	343.96	11.18	0.49
chr1	90892799	90893105	307	153	12	316.77	11.11	0.51
chr11	66975875	66976344	470	275	7	133.12	11.11	0.29
chr11	134123375	134124127	753	252	13	216.28	11.11	0.44
chr12	22573119	22573618	500	233	8	151.65	11.11	0.31
chr12	53507066	53507493	428	239	7	139.57	11.11	0.31
chr16	22544639	22545041	403	203	7	143.73	11.11	0.32
chr17	61398541	61399467	927	666	16	262.41	11.11	0.48
chr19	49157558	49158678	1121	618	14	195.69	11.11	0.41
chr19	55230483	55231100	618	352	9	168.51	11.11	0.35
chr19	55230483	55231100	618	352	9	168.51	11.11	0.35
chr4	185085927	185086316	390	195	6	120.54	11.11	0.25
chr4	185085927	185086316	390	195	6	120.54	11.11	0.25
chr1	8026726	8027395	670	384	15	240.83	11	0.48
chr1	152400838	152401219	382	191	11	218.93	11	0.45
chr12	132083274	132084548	1275	523	36	407.79	11	0.57
chr17	68019427	68020489	1063	533	25	248.62	11	0.48
chr19	11088556	11089128	573	442	13	209.48	11	0.44
chr19	15516428	15516902	475	199	14	266.99	11	0.49
chr19	51621190	51622144	955	386	19	275.5	11	0.52
chr2	79158821	79159224	404	189	13	252.98	11	0.5
chr2	89531058	89531735	678	531	13	189.03	11	0.4
chr4	122827693	122828128	436	175	12	220.45	11	0.43
chr5	177783520	177783969	450	305	13	239.43	11	0.48
chr5	177783520	177783969	450	305	13	239.43	11	0.48
chr6	75500602	75501262	661	386	19	341.18	11	0.48
chr8	48007990	48008844	855	259	33	460.24	11	0.66
chr8	140635690	140636513	824	342	14	192.99	11	0.4
chr7	150450744	150451264	521	186	10	167.71	10.98	0.36
chrx	1452837	1453463	627	160	8	121.89	10.97	0.25
chr19	12162722	12163662	941	447	10	135.55	10.94	0.3
chr19	47756750	47757159	410	255	10	215.09	10.94	0.43
chr19	53823373	53824102	730	521	9	139.13	10.94	0.31
chrx	130401535	130402232	698	461	28	385.33	10.91	0.55
chr19	42654205	42654825	621	371	11	196.14	10.87	0.41
chr3	187669138	187669681	544	186	14	223.78	10.83	0.44
chrx	102439447	102440358	912	401	20	279.88	10.83	0.53
chr1	110675079	110675560	482	286	10	185.05	10.81	0.39
chr14	69885458	69886425	968	398	14	211.4	10.81	0.44
chr11	46428612	46429571	960	196	15	188.01	10.78	0.4
chr1	2183007	2183577	571	423	6	108.16	10.76	0.23
chr1	3940079	3940659	581	263	7	128.91	10.76	0.27
chr1	4174400	4175000	601	282	7	126.6	10.76	0.26
chr10	101851757	101852127	371	185	5	105.84	10.76	0.22
chr11	44564240	44564499	260	130	5	180.76	10.76	0.37
chr11	89947430	89948141	712	528	9	169.31	10.76	0.35
chr11	89947430	89948141	712	528	9	169.31	10.76	0.35
chr13	22707049	22707440	392	196	5	105.84	10.76	0.22
chr14	105742803	105743107	305	152	5	142.12	10.76	0.32
chr14	106185051	106185650	600	438	7	126.72	10.76	0.26
chr15	29614147	29614483	337	168	5	129.74	10.76	0.27
chr17	6757227	6757518	292	146	5	154.75	10.76	0.32
chr18	31962380	31962683	304	152	5	142.12	10.76	0.32
chr18	50731886	50732276	391	195	5	105.84	10.76	0.22
chr19	20909444	20909797	354	177	5	117.64	10.76	0.25
chr19	20915826	20916646	821	403	11	201.14	10.76	0.42
chr19	35346051	35346365	315	157	5	129.74	10.76	0.27
chr19	56671714	56672293	580	198	7	129.03	10.76	0.27
chr20	59145391	59145714	324	162	5	129.74	10.76	0.27
chr3	148984114	148984447	334	167	5	129.74	10.76	0.27
chr3	180211725	180212345	621	195	6	103.16	10.76	0.21
chr3	185162285	185162676	392	196	5	105.84	10.76	0.22
chr3	186686488	186686741	254	127	5	180.76	10.76	0.37
chr4	37961651	37962637	987	788	10	161	10.76	0.35
chr4	43897443	43897704	262	131	5	180.76	10.76	0.37
chr4	145456918	145457447	530	356	7	135.21	10.76	0.3
chr5	154497659	154498018	360	180	5	117.64	10.76	0.25
chr8	25458059	25458651	593	400	6	105.91	10.76	0.22
chr8	25458059	25458651	593	400	6	105.91	10.76	0.22
chr8	57219129	57219678	550	362	9	192.42	10.76	0.4
chr8	142996630	142996972	343	171	5	117.64	10.76	0.25
chr11	57182040	57182408	369	184	6	129.9	10.71	0.28
chr11	119206192	119206712	521	366	17	280.3	10.71	0.53
chr11	119206192	119206712	521	366	17	280.3	10.71	0.53
chr11	134171402	134172188	787	199	10	164.75	10.71	0.35
chr12	29173461	29173831	371	185	6	129.9	10.71	0.28
chr17	17843564	17844684	1121	178	14	229.03	10.71	0.44
chr19	40225778	40226241	464	302	7	131.5	10.71	0.28
chr4	54064312	54064833	522	329	16	248.78	10.71	0.48
chr7	47979399	47979780	382	191	6	118.33	10.71	0.25
chr19	3557185	3557767	583	431	15	256.6	10.69	0.47
chr1	197201338	197202116	779	233	23	320.55	10.62	0.52
chr1	197201338	197202116	779	233	23	320.55	10.62	0.52
chr3	130747881	130748220	340	170	17	382.07	10.62	0.54
chr12	57252327	57252959	633	141	8	118.66	10.61	0.25
chr19	39410195	39411104	910	429	18	218.47	10.61	0.44
chrx	134165488	134166085	598	406	19	309.22	10.61	0.54
chr9	33402059	33402663	605	232	11	196.14	10.59	0.41
chrx	116109389	116109812	424	225	15	301.4	10.58	0.52
chr4	185396100	185397058	959	515	26	277.66	10.55	0.52
chr4	185396100	185397058	959	515	26	277.66	10.55	0.52
chr17	79027972	79028601	630	335	12	195.31	10.47	0.41
chr1	17508048	17508619	572	405	7	127.74	10.42	0.27
chr1	247452952	247453221	270	135	5	165.2	10.42	0.35
chr17	316328	316867	540	126	7	131.67	10.42	0.28
chr19	20870107	20870683	577	123	7	127.14	10.42	0.26
chr19	38815447	38816088	642	151	6	99.26	10.42	0.2
chr3	128466057	128466853	797	394	8	125.21	10.42	0.25
chr4	184734236	184734648	413	118	6	125.77	10.42	0.26
chr5	71066808	71067389	582	335	13	212.58	10.42	0.44
chr6	41599594	41600025	432	286	7	147.09	10.42	0.32
chr3	51391801	51392519	719	487	13	175.04	10.38	0.36
chr10	42692541	42693195	655	287	9	157.08	10.34	0.33
chr14	105910909	105911353	445	259	8	155.12	10.34	0.33
chr14	105910909	105911353	445	259	8	155.12	10.34	0.33
chr4	124464519	124465111	593	142	7	112.52	10.34	0.24
chr5	31639570	31640439	870	675	13	225.16	10.34	0.45
chr5	31639570	31640439	870	675	13	225.16	10.34	0.45
chr5	75912039	75912772	734	539	7	98.44	10.34	0.21
chr9	34646726	34647536	811	689	12	211.61	10.34	0.44
chr9	35942841	35943136	296	148	6	175.76	10.34	0.36
chr15	39580328	39580843	516	334	14	235.12	10.32	0.46
chr2	85539964	85540838	875	261	21	297.6	10.32	0.51
chr2	85539964	85540838	875	261	21	297.6	10.32	0.51
chr11	72292556	72293162	607	191	9	149.84	10.29	0.32
chr8	124151650	124152297	648	265	9	144.17	10.29	0.32
chr8	143715631	143715977	347	173	7	162.77	10.29	0.35
chr7	16753628	16754484	857	380	20	296.68	10.28	0.56
chr19	6661112	6661795	684	504	10	135.89	10.26	0.3
chr7	128240852	128241602	751	578	12	186.4	10.26	0.39
chr17	42577369	42578091	723	270	13	172.17	10.19	0.36
chr1	161720142	161720438	297	148	12	324.97	10	0.47
chr10	31318510	31318950	441	139	7	130.26	10	0.28
chr10	31318510	31318950	441	139	7	130.26	10	0.28
chr10	73800109	73800686	578	309	8	132.57	10	0.29
chr10	93701498	93702233	736	310	16	220.73	10	0.44
chr10	133528607	133529216	610	463	6	99.87	10	0.2
chr11	67415846	67416628	783	327	11	150.21	10	0.31
chr11	70630939	70631342	404	132	7	136.28	10	0.3
chr12	6535478	6535789	312	156	9	230.9	10	0.45
chr12	11270198	11270629	432	136	7	131.67	10	0.28
chr12	14695975	14696539	565	198	7	113.49	10	0.24
chr12	106249719	106250196	478	312	10	191.25	10	0.39
chr13	21297163	21297672	510	171	14	232.45	10	0.45
chr13	21297163	21297672	510	171	14	232.45	10	0.45
chr13	98951012	98951691	680	458	10	157.45	10	0.33
chr14	23056119	23057049	931	333	26	318.37	10	0.52
chr14	31320228	31320972	745	186	9	142.93	10	0.33
chr14	77761422	77761926	505	212	17	285.38	10	0.52
chr14	77761422	77761926	505	212	17	285.38	10	0.52
chr14	95330327	95330768	442	121	6	119.15	10	0.25
chr15	56918698	56919260	563	182	11	160.94	10	0.35
chr15	56918698	56919260	563	182	11	160.94	10	0.35
chr15	74607585	74608220	636	484	9	131.84	10	0.28
chr16	2980261	2981469	1209	308	22	343.72	10	0.49
chr16	35233994	35234412	419	127	7	133.77	10	0.29
chr16	89160586	89161470	885	171	13	199.95	10	0.42
chr17	81937579	81937943	365	182	8	160.84	10	0.34
chr18	74495825	74496454	630	202	13	197.91	10	0.42
chr19	48992809	48994007	1199	716	44	486.65	10	0.56
chr19	48992809	48994007	1199	716	44	486.65	10	0.56
chr2	48529788	48530407	620	152	8	127.3	10	0.26
chr2	74716216	74717132	917	542	16	215.25	10	0.43
chr2	110424407	110424906	500	197	6	111.71	10	0.24
chr2	241880793	241881539	747	549	17	202.21	10	0.43
chr20	38448382	38448972	591	286	8	130.9	10	0.28
chr20	38448382	38448972	591	286	8	130.9	10	0.28
chr20	63471403	63472152	750	193	10	135.89	10	0.3
chr22	24592585	24592873	289	144	5	149.61	10	0.31
chr3	42905880	42907013	1134	194	13	170.22	10	0.35
chr3	149657121	149657910	790	157	19	276.79	10	0.52
chr4	6270176	6271284	1109	564	38	427.13	10	0.62
chr4	83455756	83456256	501	198	20	338.57	10	0.48
chr4	83455756	83456256	501	198	20	338.57	10	0.48
chr5	38844838	38845205	368	184	6	125.43	10	0.26
chr5	43312938	43313812	875	721	9	144.79	10	0.32
chr5	69560556	69560918	363	181	10	207.46	10	0.44
chr7	3300387	3301137	751	432	8	113.1	10	0.23
chr7	27153483	27154091	609	447	13	190.47	10	0.39
chr7	55255289	55256240	952	442	13	175.12	10	0.36
chr7	97201229	97201590	362	181	6	125.43	10	0.26
chr7	102285423	102285825	403	128	9	183.5	10	0.38
chr8	55881197	55881762	566	184	9	141.82	10	0.32
chr8	103140715	103141623	909	550	10	144.71	10	0.32
chr8	103140715	103141623	909	550	10	144.71	10	0.32
chr9	68355134	68355874	741	260	16	197.43	10	0.41
chr9	138045686	138046380	695	199	17	258.65	10	0.47
chr1	149842094	149843384	1291	892	31	351.65	9.98	0.48
chr1	149842094	149843384	1291	892	31	351.65	9.98	0.48
chr16	176497	177491	995	848	25	377.92	9.95	0.53
chr9	87973567	87975151	1585	534	30	304.4	9.91	0.53
chrx	71533720	71534476	757	285	18	248.45	9.84	0.48
chr1	23980741	23981376	636	185	10	138.2	9.78	0.31
chr10	13158021	13158426	406	166	10	191.74	9.76	0.4
chr20	36541213	36541736	524	148	9	146.35	9.76	0.33
chr5	179521822	179522609	788	353	14	225.15	9.76	0.45
chr7	29626061	29626466	406	187	9	168.72	9.76	0.35
chr7	87344714	87345448	735	174	12	183.16	9.76	0.38
chr7	87344714	87345448	735	174	12	183.16	9.76	0.38
chr1	223645188	223645837	650	239	22	299.97	9.75	0.51
chr19	926343	927805	1463	850	18	218.63	9.75	0.44
chr15	34039456	34039861	406	177	8	145.55	9.72	0.33
chr21	7744450	7745097	648	484	7	102.51	9.72	0.21
chr9	104747437	104747910	474	194	9	166.53	9.72	0.35
chr1	161069580	161070284	705	190	8	115.33	9.68	0.24
chr11	79094635	79094873	239	119	6	220.67	9.68	0.43
chr11	119752987	119753388	402	217	7	134.36	9.68	0.29
chr12	96907808	96908397	590	176	7	108.42	9.68	0.23
chr4	54230397	54230892	496	328	7	120.04	9.68	0.25
chr4	76401738	76402151	414	149	8	155.55	9.68	0.33
chr7	28616324	28616818	495	173	7	120.18	9.68	0.25
chr7	128081399	128081698	300	150	6	158.21	9.68	0.34
chr9	213920	214289	370	185	6	123.32	9.68	0.26
chr22	19171159	19172020	862	236	17	232.58	9.65	0.45
chr1	1780025	1780821	797	496	7	100.19	9.62	0.21
chr1	26374023	26374460	438	193	7	140.58	9.62	0.32
chr1	35428945	35429277	333	166	5	122.84	9.62	0.25
chr12	2771750	2772621	872	519	7	94.34	9.62	0.2
chr17	16926979	16927510	532	181	6	105.65	9.62	0.22
chr2	105242645	105243125	481	308	7	134.12	9.62	0.29
chr5	132747479	132747764	286	143	5	146.87	9.62	0.33
chr6	40715033	40715407	375	187	5	99.91	9.62	0.2
chr9	96303322	96303671	350	175	5	111.23	9.62	0.24
chrx	18534094	18534670	577	175	11	154.52	9.62	0.32
chr12	123533576	123534324	749	337	28	345.09	9.58	0.46
chr1	23020761	23021213	453	255	9	156.94	9.52	0.33
chr19	43640091	43640474	384	192	8	145.73	9.52	0.33
chr6	165987086	165987629	544	194	17	265.34	9.52	0.49
chr6	165987086	165987629	544	194	17	265.34	9.52	0.49
chr6	167385333	167386199	867	169	16	249.29	9.52	0.48
chr1	54886164	54887785	1622	1185	42	439.33	9.5	0.6
chr12	55296228	55296837	610	226	25	374.04	9.5	0.52
chr17	20505943	20506512	570	270	13	203.85	9.5	0.43
chr19	58327255	58328259	1005	507	27	292.57	9.5	0.54
chr22	21045126	21045599	474	197	13	214.55	9.48	0.43
chr22	21045126	21045599	474	197	13	214.55	9.48	0.43
chr22	23763182	23763955	774	226	15	199.86	9.48	0.42
chr11	72249571	72250388	818	316	10	135.08	9.46	0.3
chr14	101069187	101069924	738	262	10	144.58	9.46	0.32
chr6	170145782	170146417	636	340	11	179.25	9.46	0.37
chr19	9827377	9828151	775	327	31	480.84	9.44	0.61
chr19	5791118	5791925	808	249	9	117.97	9.43	0.25
chr6	27693632	27694211	580	244	13	200.88	9.43	0.42
chr7	100428129	100430013	1885	1686	31	269.07	9.43	0.5
chr7	100428129	100430013	1885	1686	31	269.07	9.43	0.5
chr13	65311279	65311748	470	293	15	256.6	9.4	0.47
chr5	132257607	132257982	376	188	5	98.73	9.4	0.21
chr1	183267351	183268375	1025	442	20	207.13	9.38	0.44
chr10	69123273	69124499	1227	662	26	281.88	9.38	0.51
chr10	73917655	73917917	263	131	6	192.23	9.38	0.4
chr17	81183175	81183890	716	550	10	161.05	9.38	0.35
chr4	73836544	73837100	557	187	7	110.13	9.38	0.24
chr7	20827219	20827574	356	178	6	121.27	9.38	0.25
chr9	136120366	136121216	851	390	15	212.92	9.38	0.44
chr19	38373761	38374371	611	420	7	104	9.37	0.21
chr2	10142286	10142768	483	168	7	119.69	9.37	0.25
chr5	15615112	15615878	767	264	21	276.98	9.37	0.52
chrx	121864020	121864534	515	141	19	301.56	9.37	0.52
chr15	98649417	98650050	634	251	17	237.74	9.33	0.47
chr11	112962921	112963742	822	424	11	138.23	9.3	0.31
chr17	43399527	43400125	599	463	10	150.03	9.3	0.32
chr9	34566804	34567587	784	192	11	142.9	9.3	0.33
chr1	211382055	211383399	1345	795	24	251.12	9.29	0.49
chr2	218568483	218569147	665	279	18	260.34	9.29	0.48
chr2	218568483	218569147	665	279	18	260.34	9.29	0.48
chr20	25586734	25587772	1039	343	19	203.85	9.29	0.43
chr20	45970737	45971759	1023	432	17	175	9.29	0.36
chr3	13651987	13652981	995	579	22	270.39	9.29	0.5
chr1	184051530	184052401	872	476	23	268.41	9.27	0.5
chr11	69082372	69082949	578	436	6	98.51	9.26	0.21
chr15	101778671	101778940	270	135	5	156.48	9.26	0.33
chr3	133747409	133747790	382	191	5	97.94	9.26	0.21
chr5	141235694	141236335	642	451	8	132.6	9.26	0.29
chr8	142638326	142638826	501	195	6	106.98	9.26	0.22
chr14	104721868	104722237	370	185	5	97.89	9.25	0.21
chrx	48539664	48540588	925	603	20	235.03	9.25	0.46
chr1	29123304	29123786	483	176	8	128.3	9.21	0.27
chr11	47578448	47579128	681	269	10	149.59	9.21	0.31
chr12	13980337	13980638	302	151	7	176.81	9.21	0.36
chr20	45745617	45746015	399	199	7	120.82	9.21	0.25
chr4	127965549	127966102	554	146	12	195.07	9.18	0.4
chr6	1311466	1312281	816	319	13	169.31	9.18	0.35
chr1	169367602	169368734	1133	579	35	363.51	9.17	0.5
chr1	169367602	169368734	1133	579	35	363.51	9.17	0.5
chr16	23755948	23756948	1001	199	15	160.73	9.17	0.34
chr7	99558260	99558942	683	331	17	261.44	9.17	0.48
chr7	99558260	99558942	683	331	17	261.44	9.17	0.48
chr4	8592852	8593765	914	326	12	183.67	9.14	0.38
chr16	30354828	30356132	1305	528	41	309.39	9.12	0.54
chr16	30354828	30356132	1305	528	41	309.39	9.12	0.54
chr7	64992271	64992877	607	180	7	102.51	9.11	0.21
chr10	59323294	59323818	525	131	7	112.02	9.09	0.24
chr12	120639476	120639953	478	345	10	169.19	9.09	0.35
chr12	120639476	120639953	478	345	10	169.19	9.09	0.35
chr16	55436141	55436630	490	293	9	171.3	9.09	0.36
chr17	39737389	39737781	393	196	6	108.44	9.09	0.23
chr17	41638736	41639386	651	259	8	116.59	9.09	0.24
chr17	42286506	42286908	403	199	9	163.13	9.09	0.35
chr2	238139431	238140019	589	391	7	104.39	9.09	0.21
chr20	11890971	11891683	713	440	10	131.8	9.09	0.28
chr5	150601160	150601952	793	513	9	129.44	9.09	0.27
chr13	81690167	81690424	258	129	7	223.02	9.03	0.44
chr20	36236431	36236791	361	180	10	196.33	9.02	0.41
chr19	45001208	45002168	961	582	48	560.2	9.01	0.76
chr1	203350915	203351345	431	255	10	166.87	9	0.35
chr11	76235915	76236955	1041	163	35	322.25	9	0.47
chr12	56117471	56118396	926	547	28	337.57	9	0.47
chr12	56117471	56118396	926	547	28	337.57	9	0.47
chr16	2817653	2818052	400	201	10	174	9	0.35
chr16	28823497	28824367	871	485	14	185.78	9	0.39
chr16	49517453	49517800	348	174	9	184.99	9	0.39
chr16	72008408	72009113	706	184	15	233.4	9	0.46
chr19	39342734	39343096	363	181	9	174	9	0.35
chr19	53671568	53672457	890	361	13	156.84	9	0.33
chr2	79026210	79026663	454	149	14	273.22	9	0.51
chr20	63272541	63273255	715	415	16	252.05	9	0.49
chr21	44701584	44701872	289	144	9	242.32	9	0.48
chr22	49961708	49962058	351	175	9	184.99	9	0.39
chr22	49961708	49962058	351	175	9	184.99	9	0.39
chr3	51818840	51819346	507	249	14	258.03	9	0.47
chr3	156674039	156674673	635	375	11	148.85	9	0.31
chr5	6922817	6923424	608	410	11	153.2	9	0.32
chr5	139272928	139273540	613	424	10	133.93	9	0.29
chr5	180534653	180535354	702	484	13	184.85	9	0.39
chr10	35640355	35640803	449	296	13	203.85	8.98	0.43
chr10	35640355	35640803	449	296	13	203.85	8.98	0.43
chr11	30018434	30018729	296	148	7	186.19	8.97	0.39
chr11	118177321	118178087	767	569	11	154.82	8.97	0.33
chr16	541973	542683	711	232	10	143.16	8.97	0.32
chrx	73447523	73448381	859	510	10	125.84	8.97	0.26
chr11	58732057	58732521	465	170	6	109.26	8.93	0.23
chr14	95319141	95320204	1064	530	12	184.46	8.93	0.39
chr19	6375603	6376413	811	425	8	112.52	8.93	0.24
chr2	131198769	131199124	356	178	5	107.04	8.93	0.22
chr6	33367443	33368052	610	195	6	93.22	8.93	0.2
chr9	32524895	32525555	661	472	6	88.57	8.93	0.19
chr14	58519768	58520163	396	198	9	151.7	8.91	0.31
chr1	85049207	85050383	1177	178	26	264.68	8.89	0.49
chr11	64240815	64241650	836	196	15	224.43	8.89	0.45
chr11	119184741	119186131	1391	1200	28	263.74	8.89	0.49
chr14	39103546	39104218	673	315	13	202.69	8.89	0.43
chr2	238203554	238204132	579	199	10	148.95	8.89	0.31
chr20	48827858	48828621	764	493	11	140.96	8.89	0.32
chr1	12063741	12064246	506	365	9	152.57	8.86	0.32
chr16	50152350	50153029	680	181	10	122.73	8.82	0.25
chr16	50152350	50153029	680	181	10	122.73	8.82	0.25
chr17	1645198	1646121	924	535	9	114.14	8.82	0.24
chr17	35491368	35491969	602	174	7	101	8.82	0.21
chr22	22196007	22196276	270	135	6	174.67	8.82	0.36
chr3	127671837	127672718	882	484	12	183.67	8.82	0.38
chr7	97972313	97972838	526	327	7	109.91	8.82	0.24
chrx	49187784	49188276	493	356	10	152.29	8.82	0.31
chrx	49187784	49188276	493	356	10	152.29	8.82	0.31
chr22	22201032	22201910	879	441	10	135.89	8.79	0.3
chr6	32969450	32970853	1404	447	25	253.56	8.78	0.48
chr5	34190390	34194203	3814	1306	128	718.89	8.77	1.33
chr1	112618453	112619451	999	520	43	460.76	8.75	0.61
chr1	112618453	112619451	999	520	43	460.76	8.75	0.61
chr11	5225402	5225805	404	232	14	235.12	8.75	0.46
chr12	120156862	120157262	401	202	15	247	8.75	0.48
chr21	18857449	18858240	792	434	9	113.45	8.75	0.24
chr22	36703995	36704562	568	393	15	198.2	8.75	0.42
chr3	42589843	42590875	1033	409	22	237.28	8.75	0.47
chr8	102124037	102124348	312	156	7	172.24	8.75	0.36
chr9	131258251	131258958	708	389	12	190.23	8.75	0.39
chrx	129406993	129407938	946	565	23	279.84	8.75	0.53
chr21	34745955	34746864	910	352	18	278.18	8.7	0.52
chr11	6603497	6604075	579	276	18	248.45	8.69	0.48
chr11	6603497	6604075	579	276	18	248.45	8.69	0.48
chr11	34105496	34106350	855	541	32	413.28	8.64	0.59
chr19	6392683	6394293	1611	537	35	285.65	8.64	0.52
chr12	10452132	10452462	331	165	5	116.21	8.62	0.24
chr14	21566167	21566681	515	164	6	101.1	8.62	0.21
chr16	55760882	55761144	263	131	5	151.23	8.62	0.31
chr17	64021934	64022401	468	190	6	106.78	8.62	0.22
chr2	56184986	56185297	312	156	5	127.63	8.62	0.27
chr2	74482817	74483867	1051	163	11	152.94	8.62	0.32
chr2	74482817	74483867	1051	163	11	152.94	8.62	0.32
chr2	241101205	241101563	359	179	5	105.07	8.62	0.21
chr4	171812675	171813317	643	281	8	127.11	8.62	0.26
chr4	171812675	171813317	643	281	8	127.11	8.62	0.26
chr6	32110169	32110898	730	174	9	147.63	8.62	0.32
chr7	1625554	1626159	606	462	6	91.57	8.62	0.19
chr1	7772587	7772908	322	161	4	94.36	8.61	0.2
chr1	8352537	8353374	838	368	7	104.31	8.61	0.22
chr1	11762865	11763184	320	160	4	94.36	8.61	0.2
chr1	11762865	11763184	320	160	4	94.36	8.61	0.2
chr1	12717359	12717952	594	394	5	75.54	8.61	0.23
chr1	18108227	18108636	410	268	5	93.16	8.61	0.2
chr1	21596300	21596652	353	176	4	83.22	8.61	0.2
chr1	23845145	23845473	329	164	4	94.36	8.61	0.2
chr1	26863027	26863585	559	400	5	78.38	8.61	0.22
chr1	152581219	152581555	337	168	4	94.36	8.61	0.2
chr10	28792386	28792837	452	192	5	88.47	8.61	0.19
chr10	46579775	46580462	688	534	6	97.12	8.61	0.21
chr10	48938887	48939196	310	155	4	105.84	8.61	0.22
chr10	133276469	133276918	450	253	5	88.68	8.61	0.19
chr11	790164	790652	489	142	5	84.71	8.61	0.2
chr11	37726056	37726460	405	266	5	93.76	8.61	0.2
chr12	5031835	5032519	685	187	7	117.74	8.61	0.25
chr12	112163940	112164314	375	187	4	83.22	8.61	0.2
chr12	113472218	113472607	390	195	4	72.45	8.61	0.25
chr13	24679261	24679520	260	130	4	129.74	8.61	0.27
chr13	57141928	57142504	577	466	5	76.9	8.61	0.23
chr13	114179196	114179579	384	192	4	72.45	8.61	0.25
chr14	23417409	23417841	433	169	5	90.53	8.61	0.19
chr14	35514543	35515129	587	454	5	76.1	8.61	0.23
chr14	73539264	73539722	459	199	6	121.33	8.61	0.25
chr14	94517108	94517623	516	142	5	82.16	8.61	0.2
chr14	94633507	94634097	591	215	6	106.11	8.61	0.22
chr14	101052225	101052729	505	127	6	115.54	8.61	0.24
chr14	106006856	106007117	262	131	4	129.74	8.61	0.27
chr14	106213068	106213466	399	199	4	72.45	8.61	0.25
chr15	21552014	21552431	418	174	6	127.04	8.61	0.26
chr15	22469343	22469793	451	315	5	88.57	8.61	0.19
chr15	24912121	24912620	500	364	5	83.65	8.61	0.2
chr15	35298735	35298956	222	111	4	167.64	8.61	0.35
chr15	43650123	43650514	392	196	4	72.45	8.61	0.25
chr15	51314584	51315214	631	172	5	72.74	8.61	0.25
chr15	100350183	100350611	429	239	5	90.98	8.61	0.19
chr16	674995	675244	250	125	4	142.12	8.61	0.32
chr16	676183	676536	354	177	4	83.22	8.61	0.2
chr16	2107012	2107503	492	166	8	121.89	8.61	0.25
chr16	5831711	5832037	327	163	4	94.36	8.61	0.2
chr16	20072390	20072767	378	189	4	72.45	8.61	0.25
chr16	21402244	21402629	386	193	4	72.45	8.61	0.25
chr17	2693399	2694022	624	178	6	102.88	8.61	0.21
chr17	18387687	18388012	326	163	4	94.36	8.61	0.2
chr17	39996071	39996765	695	177	6	96.53	8.61	0.21
chr18	2596147	2596574	428	185	6	125.6	8.61	0.26
chr18	4264950	4265332	383	191	4	72.45	8.61	0.25
chr18	15000753	15001167	415	217	5	92.58	8.61	0.2
chr18	71029381	71029802	422	236	5	91.77	8.61	0.19
chr18	71030029	71030426	398	199	4	72.45	8.61	0.25
chr18	79952308	79952790	483	332	5	85.3	8.61	0.2
chr19	6066780	6067338	559	399	5	78.38	8.61	0.22
chr19	19785518	19786091	574	400	5	77.14	8.61	0.23
chr19	20882754	20883359	606	457	5	74.61	8.61	0.23
chr19	20886039	20886566	528	348	5	81.07	8.61	0.21
chr19	34578394	34578772	379	189	4	72.45	8.61	0.25
chr19	49790638	49790864	227	113	4	154.75	8.61	0.32
chr19	56219137	56219532	396	198	4	72.45	8.61	0.25
chr2	1708153	1708511	359	179	4	83.22	8.61	0.2
chr2	130548852	130549421	570	392	5	77.47	8.61	0.23
chr2	173339156	173339453	298	149	4	105.84	8.61	0.22
chr20	12935870	12936485	616	184	5	73.85	8.61	0.24
chr20	23750580	23751036	457	309	5	87.94	8.61	0.19
chr20	49040566	49040862	297	148	4	105.84	8.61	0.22
chr20	59301326	59301554	229	114	4	154.75	8.61	0.32
chr21	37759186	37759736	551	363	5	79.06	8.61	0.21
chr3	127575459	127575975	517	334	5	82.07	8.61	0.2
chr3	184187563	184187947	385	192	4	72.45	8.61	0.25
chr3	194370187	194370423	237	118	4	142.12	8.61	0.32
chr3	196210941	196211539	599	458	7	126.83	8.61	0.26
chr4	8268614	8269199	586	156	6	106.61	8.61	0.22
chr4	14113076	14113464	389	194	4	72.45	8.61	0.25
chr4	25685408	25685728	321	160	4	94.36	8.61	0.2
chr4	40020193	40020498	306	153	4	105.84	8.61	0.22
chr4	143996072	143996581	510	123	7	137.86	8.61	0.31
chr5	1326842	1327982	1141	634	9	128.38	8.61	0.27
chr5	14879263	14879811	549	378	8	156.05	8.61	0.33
chr5	25910044	25910806	763	402	6	91.08	8.61	0.2
chr5	100051995	100052323	329	164	4	94.36	8.61	0.2
chr5	100051995	100052323	329	164	4	94.36	8.61	0.2
chr5	100051995	100052323	329	164	4	94.36	8.61	0.2
chr7	549373	549856	484	181	6	118.11	8.61	0.25
chr7	5821797	5822220	424	286	5	91.54	8.61	0.19
chr7	45080300	45080904	605	406	5	74.69	8.61	0.23
chr7	45080300	45080904	605	406	5	74.69	8.61	0.23
chr7	45575224	45575712	489	337	5	84.71	8.61	0.2
chr7	53187814	53188209	396	198	4	72.45	8.61	0.25
chr7	63755725	63756110	386	193	4	72.45	8.61	0.25
chr7	63755725	63756110	386	193	4	72.45	8.61	0.25
chr7	63910949	63911510	562	142	5	78.13	8.61	0.23
chr7	66506588	66507045	458	152	5	87.84	8.61	0.19
chr8	7029810	7030064	255	127	4	129.74	8.61	0.27
chr8	8935235	8935519	285	142	4	117.64	8.61	0.25
chr8	10672873	10673552	680	162	6	97.81	8.61	0.21
chr8	22597909	22599100	1192	589	12	192.82	8.61	0.4
chr8	31640664	31640880	217	108	4	167.64	8.61	0.35
chr8	144266506	144267125	620	147	6	103.26	8.61	0.21
chr9	32634847	32635072	226	113	4	154.75	8.61	0.32
chr9	43126740	43127142	403	194	5	93.99	8.61	0.2
chr9	43126740	43127142	403	194	5	93.99	8.61	0.2
chr9	82089947	82090413	467	134	5	86.91	8.61	0.19
chr9	130625529	130626215	687	193	5	68.82	8.61	0.33
chr9	133637704	133638003	300	150	4	105.84	8.61	0.22
chr1	1574387	1575050	664	476	7	92.75	8.57	0.2
chr14	91417897	91418785	889	435	9	114.94	8.57	0.24
chr15	72628189	72628997	809	176	13	210.92	8.57	0.44
chr16	4766994	4768046	1053	633	19	201.65	8.57	0.43
chr2	173873545	173873834	290	145	6	160.42	8.57	0.34
chr3	198214733	198215142	410	160	13	209.26	8.57	0.43
chr4	101346539	101346868	330	165	6	137.51	8.57	0.31
chr5	176647818	176648297	480	284	13	190.1	8.57	0.39
chr6	28880782	28881830	1049	220	22	260.06	8.57	0.48
chr7	120858010	120858503	494	191	14	216.07	8.57	0.44
chr7	143362181	143362633	453	259	7	117.97	8.57	0.25
chr8	132867028	132867711	684	303	9	152.57	8.55	0.31
chr11	111380910	111381320	411	275	8	134.73	8.54	0.29
chr13	57168562	57169162	601	180	8	106.57	8.54	0.22
chr19	18605645	18606343	699	271	12	188.87	8.54	0.4
chr7	5273848	5274762	915	569	13	176.9	8.54	0.36
chr7	69598774	69599396	623	168	9	131.49	8.54	0.28
chr7	69598774	69599396	623	168	9	131.49	8.54	0.28
chr8	144143555	144143836	282	141	7	193.19	8.54	0.4
chr12	87696666	87697006	341	170	5	104.44	8.53	0.21
chr1	153535195	153535980	786	456	16	176.82	8.51	0.36
chr17	6654239	6654707	469	309	9	144.13	8.51	0.32
chr9	97922407	97922800	394	197	8	136.79	8.51	0.3
chr15	90953787	90954408	622	379	22	292.77	8.5	0.54
chr12	56687468	56688239	772	430	13	166.64	8.49	0.35
chr14	22819072	22820142	1071	486	16	184.61	8.49	0.39
chr17	44124873	44125507	635	481	12	170.72	8.49	0.36
chr6	29889025	29889307	283	141	6	171.38	8.49	0.36
chr17	68035060	68035778	719	238	14	189.19	8.47	0.39
chr1	171338346	171338907	562	369	12	161.6	8.46	0.35
chr9	128786758	128787697	940	355	15	185.16	8.46	0.39
chr4	76036047	76036644	598	430	15	185.16	8.37	0.39
chr4	76036047	76036644	598	430	15	185.16	8.37	0.39
chr22	26391779	26392446	668	155	7	102.51	8.35	0.21
chr1	2206972	2207286	315	157	4	92.77	8.33	0.2
chr1	2391033	2391626	594	151	6	103.85	8.33	0.21
chr1	2412429	2412719	291	145	5	136.96	8.33	0.3
chr1	13583573	13583847	275	137	4	115.77	8.33	0.24
chr1	27602944	27603222	279	139	4	115.77	8.33	0.24
chr1	204197646	204198061	416	179	7	121.82	8.33	0.25
chr1	248858372	248859308	937	179	10	141.89	8.33	0.32
chr10	5952460	5952897	438	190	9	148.23	8.33	0.33
chr10	36432938	36433388	451	254	7	128.73	8.33	0.27
chr10	111103517	111103911	395	197	7	114.08	8.33	0.24
chr11	779390	780028	639	276	6	99.53	8.33	0.2
chr11	1557957	1558886	930	195	9	124.03	8.33	0.25
chr11	18792263	18792834	572	412	8	108.41	8.33	0.23
chr11	44563165	44563476	312	156	4	104.11	8.33	0.22
chr12	1660905	1661838	934	693	13	190.01	8.33	0.39
chr12	94139976	94140647	672	453	8	107.9	8.33	0.23
chr12	103929414	103929811	398	199	10	156.66	8.33	0.33
chr12	103929414	103929811	398	199	10	156.66	8.33	0.33
chr12	129113468	129113961	494	193	5	82.67	8.33	0.2
chr12	130413783	130414829	1047	428	12	178.48	8.33	0.37
chr13	112969369	112969986	618	176	5	72.18	8.33	0.26
chr14	75661320	75661706	387	193	5	92.47	8.33	0.19
chr14	75661320	75661706	387	193	5	92.47	8.33	0.19
chr14	81623598	81624457	860	400	7	86.07	8.33	0.2
chr14	105906244	105906819	576	453	6	92.55	8.33	0.2
chr16	50893276	50893521	246	123	5	172.98	8.33	0.35
chr16	56729681	56730561	881	407	10	105.2	8.33	0.22
chr16	69187107	69188142	1036	672	16	171.9	8.33	0.36
chr16	82627925	82628224	300	150	4	104.11	8.33	0.22
chr16	86508206	86508849	644	277	9	139.78	8.33	0.31
chr17	943010	943355	346	173	5	103.17	8.33	0.21
chr17	15676647	15677153	507	142	5	81.44	8.33	0.2
chr19	4007465	4007838	374	187	10	177.22	8.33	0.36
chr19	11197269	11198193	925	431	7	81.49	8.33	0.2
chr19	17748635	17748927	293	146	5	136.96	8.33	0.3
chr19	29605876	29606369	494	300	6	101.55	8.33	0.21
chr19	32025707	32026001	295	147	5	136.96	8.33	0.3
chr19	32025707	32026001	295	147	5	136.96	8.33	0.3
chr19	34092770	34093054	285	142	5	136.96	8.33	0.3
chr19	46534834	46535201	368	184	5	92.47	8.33	0.19
chr19	48934670	48935181	512	190	5	80.97	8.33	0.21
chr2	27050065	27051070	1006	531	18	217.66	8.33	0.44
chr2	27050065	27051070	1006	531	18	217.66	8.33	0.44
chr2	70125353	70126299	947	484	18	227.45	8.33	0.44
chr2	112053944	112054704	761	379	9	141.1	8.33	0.32
chr2	113268297	113268712	416	129	8	143.69	8.33	0.32
chr2	231810449	231811046	598	427	5	73.7	8.33	0.24
chr2	241675915	241676414	500	171	6	114.16	8.33	0.24
chr20	34261834	34262117	284	142	5	136.96	8.33	0.3
chr21	26215597	26215953	357	178	5	103.17	8.33	0.21
chr21	44573637	44573986	350	175	4	81.77	8.33	0.2
chr22	18339916	18340288	373	186	4	81.77	8.33	0.2
chr22	24584129	24584785	657	461	6	84.96	8.33	0.2
chr3	142962929	142964028	1100	940	21	263.12	8.33	0.48
chr3	142962929	142964028	1100	940	21	263.12	8.33	0.48
chr3	196337526	196338222	697	187	7	99.6	8.33	0.2
chr4	3040685	3040948	264	132	4	127.73	8.33	0.27
chr4	78714953	78715890	938	506	8	84.31	8.33	0.21
chr4	186192320	186192549	230	115	5	185.42	8.33	0.39
chr4	186192320	186192549	230	115	5	185.42	8.33	0.39
chr5	60892308	60892817	510	194	7	108.16	8.33	0.23
chr5	150758715	150759691	977	165	10	158.86	8.33	0.34
chr5	171309932	171310963	1032	858	12	180.11	8.33	0.37
chr6	5788084	5788479	396	198	5	82.1	8.33	0.2
chr6	42452365	42453033	669	186	6	83.92	8.33	0.2
chr6	89877029	89877405	377	188	4	81.77	8.33	0.2
chr7	291486	291756	271	135	4	115.77	8.33	0.24
chr7	29563946	29564544	599	196	9	132.78	8.33	0.29
chr7	43869350	43869817	468	194	5	85.24	8.33	0.2
chr7	55261173	55261517	345	172	4	81.77	8.33	0.2
chr7	63757322	63757790	469	272	6	104.63	8.33	0.21
chr7	63757322	63757790	469	272	6	104.63	8.33	0.21
chr7	101086882	101087613	732	540	7	96.41	8.33	0.21
chr7	145011142	145011520	379	189	5	92.47	8.33	0.19
chr7	150040019	150040516	498	187	5	82.29	8.33	0.2
chr8	10729969	10730321	353	176	5	103.17	8.33	0.21
chr8	10729969	10730321	353	176	5	103.17	8.33	0.21
chr8	22244942	22245601	660	405	6	97.63	8.33	0.21
chr8	23705705	23706342	638	285	7	120.32	8.33	0.25
chr8	124142083	124142826	744	208	8	113.78	8.33	0.24
chr9	976679	977282	604	156	6	89.79	8.33	0.19
chr9	92764596	92765699	1104	443	15	216.74	8.33	0.44
chrx	69504463	69505036	574	424	7	112.43	8.33	0.24
chrx	119186957	119188084	1128	604	21	184.69	8.33	0.39
chr8	145002490	145003241	752	520	15	185.16	8.27	0.39
chrx	152758974	152759797	824	698	12	183.67	8.24	0.38
chr7	152463125	152464597	1473	621	36	261.91	8.21	0.48
chr5	72106914	72107405	492	310	12	183.67	8.2	0.38
chrx	154424432	154424941	510	188	12	179.56	8.2	0.37
chr17	3895035	3895437	403	146	9	153.69	8.16	0.32
chrx	104567532	104568098	567	383	9	124.39	8.16	0.25
chr13	95810007	95810291	285	142	7	188.56	8.14	0.4
chr22	20965421	20965762	342	171	7	143.86	8.14	0.32
chr22	43411153	43412588	1436	892	17	197.22	8.14	0.41
chr7	98385912	98386725	814	263	9	117.97	8.14	0.25
chr1	231163189	231163716	528	175	16	227.26	8.12	0.44
chr17	15700066	15700846	781	459	20	255.53	8.12	0.48
chr1	46490353	46490982	630	151	10	159.42	8.11	0.34
chr10	133625379	133625843	465	281	7	112.49	8.11	0.24
chr12	132825298	132826209	912	500	11	142.8	8.11	0.33
chr13	43879134	43879491	358	179	6	112	8.11	0.24
chr13	43879134	43879491	358	179	6	112	8.11	0.24
chr14	89891700	89892244	545	301	9	151.86	8.11	0.31
chr15	42572121	42572508	388	194	6	101.63	8.11	0.21
chr17	40015316	40016278	963	630	12	164.36	8.11	0.35
chr18	3247730	3248450	721	331	16	235.31	8.11	0.46
chr19	49023218	49023807	590	394	7	96.79	8.11	0.21
chr2	172523641	172524068	428	241	7	118.05	8.11	0.25
chr5	109689734	109690112	379	189	12	195.27	8.11	0.41
chr9	68326097	68326386	290	145	6	155.92	8.11	0.33
chr5	140107236	140108582	1347	188	20	188.12	8.09	0.4
chr10	99526393	99527012	620	153	7	105.13	8.06	0.21
chr11	33893469	33893836	368	184	5	90.78	8.06	0.19
chr11	114584527	114584849	323	161	5	112.19	8.06	0.24
chr16	31459059	31459719	661	345	7	100.92	8.06	0.21
chr16	73763956	73764255	300	150	5	123.32	8.06	0.26
chr17	74325477	74326039	563	181	6	91.97	8.06	0.19
chr2	64228040	64228403	364	182	5	90.78	8.06	0.19
chr3	139005605	139006046	442	273	7	127.87	8.06	0.27
chr5	178921073	178921459	387	193	5	90.78	8.06	0.19
chr7	143063937	143064199	263	131	5	146.34	8.06	0.33
chr9	40323321	40323939	619	439	6	86.49	8.06	0.2
chr1	28582247	28583021	775	521	16	170.53	8.02	0.36
chr1	2209103	2209768	666	502	5	66.88	8	0.35
chr1	3022302	3022546	245	122	4	137.29	8	0.3
chr1	11806643	11807375	733	356	13	179.68	8	0.37
chr1	11806643	11807375	733	356	13	179.68	8	0.37
chr1	26318372	26319026	655	165	6	95.68	8	0.21
chr1	26318372	26319026	655	165	6	95.68	8	0.21
chr1	39738590	39739273	684	253	14	217.54	8	0.44
chr1	160090581	160090976	396	198	4	69.53	8	0.31
chr11	1469594	1469906	313	156	4	101.97	8	0.21
chr11	2134544	2134954	411	174	10	171.41	8	0.36
chr11	19240639	19241189	551	360	9	125.09	8	0.25
chr11	123381223	123381545	323	161	4	90.8	8	0.19
chr12	1501289	1502013	725	344	8	129.24	8	0.27
chr12	12874422	12875061	640	351	8	121.89	8	0.25
chr12	66169006	66170055	1050	417	15	178.59	8	0.37
chr14	73236335	73236959	625	194	5	69.78	8	0.31
chr14	92906841	92907454	614	416	9	116.05	8	0.24
chr16	1264057	1264448	392	196	4	69.53	8	0.31
chr16	1705359	1705950	592	352	12	185.2	8	0.39
chr16	89647080	89647406	327	163	4	90.8	8	0.19
chr17	44959566	44960393	828	524	12	147.87	8	0.33
chr17	81117631	81118431	801	606	13	169.16	8	0.35
chr17	81557068	81557651	584	306	10	138.38	8	0.31
chr19	1105148	1106465	1318	311	21	263.41	8	0.48
chr19	15863563	15863946	384	192	4	69.53	8	0.31
chr19	15863563	15863946	384	192	4	69.53	8	0.31
chr19	45233167	45233737	571	432	5	73.95	8	0.23
chr19	49032171	49032898	728	343	11	135.35	8	0.3
chr19	49032171	49032898	728	343	11	135.35	8	0.3
chr19	49791675	49792274	600	435	6	100.84	8	0.21
chr19	51761090	51761632	543	122	5	76.3	8	0.23
chr19	54973214	54973769	556	378	5	75.19	8	0.23
chr2	96537672	96539049	1378	422	18	196.56	8	0.41
chr2	96537672	96539049	1378	422	18	196.56	8	0.41
chr2	112911523	112912048	526	184	5	77.78	8	0.22
chr2	132084718	132085475	758	455	6	87.21	8	0.19
chr2	132084718	132085475	758	455	6	87.21	8	0.19
chr2	151408863	151409412	550	228	11	163.31	8	0.34
chr2	184380462	184380815	354	177	8	152.57	8	0.31
chr20	48921211	48922200	990	491	12	128.75	8	0.27
chr3	32781541	32781951	411	212	9	150.21	8	0.31
chr3	49153878	49154388	511	317	12	202.03	8	0.43
chr3	190877846	190878393	548	303	6	106.22	8	0.22
chr3	196537664	196538010	347	173	4	79.98	8	0.21
chr4	74933695	74934299	605	407	10	135.13	8	0.3
chr4	145374088	145374632	545	403	6	106.55	8	0.22
chr5	132865793	132866230	438	135	9	144.69	8	0.32
chr5	132865793	132866230	438	135	9	144.69	8	0.32
chr6	151390163	151390764	602	426	27	317.96	8	0.51
chr9	125410731	125411288	558	401	11	161.84	8	0.35
chr19	17226284	17227126	843	379	36	370.9	7.94	0.52
chr19	20565596	20566123	528	138	13	203.85	7.92	0.43
chr6	108073709	108074836	1128	183	13	143.45	7.9	0.32
chr12	43758396	43759548	1153	626	12	141.74	7.89	0.32
chr12	43758396	43759548	1153	626	12	141.74	7.89	0.32
chr16	21953712	21954401	690	160	8	102.09	7.89	0.21
chr17	16666205	16666838	634	145	7	90.44	7.89	0.19
chr17	16886317	16886648	332	166	6	131.57	7.89	0.28
chr19	9817984	9819130	1147	656	12	142.31	7.89	0.33
chr19	35745957	35746798	842	645	16	208.61	7.89	0.45
chr19	35745957	35746798	842	645	16	208.61	7.89	0.45
chr2	11155979	11156313	335	167	6	120.82	7.89	0.25
chr2	74414357	74414634	278	139	6	165.19	7.89	0.35
chr20	6768138	6768517	380	190	6	100.06	7.89	0.21
chr4	76958834	76959202	369	184	6	110.31	7.89	0.24
chr5	173086594	173086996	403	195	7	120.31	7.89	0.25
chr7	103141600	103141952	353	176	6	120.82	7.89	0.25
chr8	86068743	86069151	409	182	7	119.31	7.89	0.25
chr17	50548056	50548449	394	197	8	130.72	7.88	0.28
chr1	200669271	200670100	830	394	36	437.61	7.86	0.6
chr1	200669271	200670100	830	394	36	437.61	7.86	0.6
chr10	100996821	100998231	1411	609	20	175.44	7.86	0.36
chr12	67647288	67648230	943	488	14	145.38	7.86	0.33
chr12	93571165	93572199	1035	525	14	122.75	7.86	0.25
chr12	93571165	93572199	1035	525	14	122.75	7.86	0.25
chr17	46238813	46240006	1194	659	20	203.82	7.86	0.43
chr5	75336353	75337724	1372	926	22	209.04	7.86	0.43
chr7	1054881	1055968	1088	536	15	130.37	7.86	0.28
chr7	30029402	30030134	733	235	15	181.67	7.86	0.38
chr8	17496229	17497328	1100	318	18	179.23	7.86	0.37
chrx	100157221	100157666	446	256	14	229.75	7.86	0.44
chr1	15969926	15970273	348	174	9	171.11	7.83	0.36
chr1	56646056	56646559	504	164	14	191.01	7.83	0.39
chr1	56646056	56646559	504	164	14	191.01	7.83	0.39
chr1	1307528	1308539	1012	485	9	111.64	7.81	0.24
chr1	51251200	51251459	260	130	5	155.75	7.81	0.33
chr1	100539369	100539922	554	160	7	110.49	7.81	0.24
chr10	38010046	38010826	781	347	6	84.12	7.81	0.2
chr10	49132774	49133008	235	117	5	179.87	7.81	0.37
chr10	86969416	86970024	609	419	6	85.6	7.81	0.2
chr10	86969416	86970024	609	419	6	85.6	7.81	0.2
chr11	5330644	5330950	307	153	5	121.27	7.81	0.25
chr12	19307847	19308244	398	199	5	79.05	7.81	0.21
chr12	63821894	63822466	573	468	7	108.25	7.81	0.23
chr12	95442661	95443153	493	295	6	97.87	7.81	0.21
chr14	67200057	67200440	384	192	5	89.15	7.81	0.19
chr17	75646321	75646765	445	298	6	103.92	7.81	0.21
chr19	13954051	13954747	697	397	8	113.83	7.81	0.24
chr2	115162055	115162446	392	196	5	89.15	7.81	0.19
chrx	47078422	47079124	703	357	7	94.85	7.81	0.2
chr1	232178619	232179577	959	419	17	158.81	7.79	0.34
chr12	113221146	113221813	668	169	8	92.53	7.79	0.19
chr12	113221146	113221813	668	169	8	92.53	7.79	0.19
chr12	15788569	15789105	537	216	10	156.02	7.78	0.33
chr16	28952486	28952748	263	131	7	207.2	7.78	0.44
chr17	28041316	28043145	1830	426	36	328.11	7.78	0.48
chr2	231530917	231531694	778	259	16	202.7	7.78	0.43
chr15	69434590	69435257	668	414	13	173.08	7.76	0.35
chr5	123511469	123512493	1025	484	25	236.01	7.73	0.47
chr1	6247311	6247853	543	168	5	74.47	7.69	0.23
chr10	93601673	93602157	485	134	5	79.75	7.69	0.21
chr10	103458742	103459353	612	452	6	97.36	7.69	0.21
chr11	43065919	43066331	413	163	5	87.38	7.69	0.2
chr11	100993147	100993695	549	170	5	73.96	7.69	0.23
chr11	101592599	101592940	342	171	4	88.92	7.69	0.19
chr12	54337066	54337458	393	196	6	98.53	7.69	0.21
chr13	110870439	110870823	385	192	4	67.98	7.69	0.34
chr14	21290308	21290734	427	183	5	85.79	7.69	0.2
chr15	40438459	40438980	522	160	5	76.31	7.69	0.23
chr15	48645065	48645422	358	179	4	78.26	7.69	0.23
chr15	50418688	50419037	350	175	4	78.26	7.69	0.23
chr16	20577387	20577807	421	131	5	86.47	7.69	0.2
chr16	82545779	82546228	450	164	6	115.69	7.69	0.24
chr17	3376837	3377139	303	151	4	99.91	7.69	0.2
chr19	11578543	11578949	407	209	7	117.89	7.69	0.25
chr19	11578543	11578949	407	209	7	117.89	7.69	0.25
chr19	42878617	42879247	631	148	6	95.57	7.69	0.21
chr2	89177414	89177662	249	124	4	134.72	7.69	0.29
chr2	110422375	110422997	623	170	5	68.13	7.69	0.34
chr2	197787408	197787779	372	186	4	78.26	7.69	0.23
chr20	5928501	5928811	311	155	6	140.58	7.69	0.32
chr20	44908766	44909005	240	120	6	198.07	7.69	0.42
chr21	39867521	39867804	284	142	4	111.23	7.69	0.24
chr22	50059116	50059719	604	414	10	158.42	7.69	0.34
chr3	195996557	195996951	395	197	4	67.98	7.69	0.34
chr3	195996557	195996951	395	197	4	67.98	7.69	0.34
chr5	128004463	128004976	514	131	5	77.03	7.69	0.23
chr6	10576178	10576956	779	419	7	101.69	7.69	0.21
chr6	29036074	29036309	236	118	4	146.87	7.69	0.33
chr6	42984067	42985258	1192	642	14	141.4	7.69	0.32
chr6	108561261	108561891	631	180	10	127.72	7.69	0.27
chr6	160665291	160665842	552	178	6	103.46	7.69	0.21
chr7	159092353	159092688	336	168	4	88.92	7.69	0.19
chr8	118952333	118953000	668	506	7	85.46	7.69	0.2
chr8	118952333	118953000	668	506	7	85.46	7.69	0.2
chr9	135701962	135702741	780	408	9	116.81	7.69	0.24
chrx	9179103	9179661	559	396	5	73.12	7.69	0.24
chrx	9179103	9179661	559	396	5	73.12	7.69	0.24
chrx	63766462	63766730	269	134	4	122.84	7.69	0.25
chr19	56508392	56509159	768	297	13	169.31	7.68	0.35
chr15	45453535	45454145	611	465	7	102.51	7.64	0.21
chr14	20343071	20343552	482	216	22	299.97	7.63	0.52
chr14	20343071	20343552	482	216	22	299.97	7.63	0.52
chr14	105978568	105978948	381	190	4	67.61	7.62	0.35
chr3	44477167	44478119	953	488	10	90.93	7.62	0.19
chr3	44477167	44478119	953	488	10	90.93	7.62	0.19
chr1	160953931	160954684	754	348	9	106.04	7.61	0.22
chr10	42281113	42282137	1025	883	17	239.08	7.61	0.48
chr16	18801259	18801749	491	302	8	112.91	7.61	0.24
chr4	70840418	70841214	797	348	12	161.2	7.61	0.35
chr4	145181408	145181668	261	130	7	204.89	7.61	0.44
chrx	136496619	136497349	731	249	22	307.64	7.59	0.54
chr12	4118502	4118855	354	177	5	97.86	7.58	0.21
chr15	56464817	56465235	419	167	6	105.67	7.58	0.22
chr16	75116270	75116868	599	435	8	122.76	7.58	0.25
chr17	29623948	29624345	398	199	5	77.61	7.58	0.22
chr17	40367530	40367874	345	172	5	97.86	7.58	0.21
chr17	41125150	41125605	456	308	6	100.65	7.58	0.21
chr18	12701650	12702043	394	197	5	77.61	7.58	0.22
chr19	796671	797375	705	516	6	75.59	7.58	0.23
chr2	96265938	96266297	360	180	5	97.86	7.58	0.21
chr2	96265938	96266297	360	180	5	97.86	7.58	0.21
chr20	63808230	63808570	341	170	5	97.86	7.58	0.21
chr22	30424512	30425579	1068	305	17	177.34	7.58	0.36
chr8	69129553	69130015	463	157	7	120.47	7.58	0.25
chr9	133656826	133657263	438	245	6	103.04	7.58	0.21
chrx	154886816	154887139	324	162	5	108.44	7.58	0.23
chrx	154886816	154887139	324	162	5	108.44	7.58	0.23
chr12	54418302	54419194	893	502	11	110.25	7.55	0.24
chr12	54418302	54419194	893	502	11	110.25	7.55	0.24
chr1	924898	925348	451	301	7	109.33	7.5	0.23
chr1	924898	925348	451	301	7	109.33	7.5	0.23
chr1	20507473	20507686	214	107	6	231.95	7.5	0.45
chr1	159778962	159779557	596	340	15	191.61	7.5	0.4
chr1	179201418	179202091	674	252	12	150.43	7.5	0.31
chr10	80207418	80208290	873	345	21	307.53	7.5	0.54
chr11	44565560	44566305	746	453	9	118.41	7.5	0.25
chr11	61446885	61447357	473	194	8	126.02	7.5	0.26
chr11	117876359	117877441	1083	463	14	135.69	7.5	0.3
chr11	117876359	117877441	1083	463	14	135.69	7.5	0.3
chr12	6270029	6270638	610	198	9	135.39	7.5	0.3
chr12	119593979	119594356	378	189	6	97.04	7.5	0.21
chr13	79480930	79482177	1248	1056	25	262.21	7.5	0.48
chr13	79480930	79482177	1248	1056	25	262.21	7.5	0.48
chr13	113883814	113884188	375	187	4	77.16	7.5	0.23
chr14	21161929	21162637	709	401	11	120.3	7.5	0.25
chr14	60397589	60398168	580	437	8	110.95	7.5	0.24
chr16	1988946	1989636	691	451	9	124.82	7.5	0.25
chr17	16281564	16282321	758	237	11	153.46	7.5	0.32
chr17	16834231	16834776	546	366	7	96.77	7.5	0.21
chr17	35980874	35981133	260	130	6	172.24	7.5	0.36
chr17	38701854	38702261	408	176	13	193.6	7.5	0.4
chr17	44364020	44364276	257	128	6	183.83	7.5	0.38
chr17	45247842	45248213	372	186	6	107.07	7.5	0.22
chr17	67366429	67366927	499	192	10	136.08	7.5	0.3
chr18	54357231	54358007	777	222	10	132.66	7.5	0.29
chr19	5569408	5569959	552	426	7	96.06	7.5	0.2
chr19	15935870	15936231	362	181	6	107.07	7.5	0.22
chr19	17871692	17872115	424	292	7	113.45	7.5	0.24
chr19	38387499	38388318	820	367	11	145.61	7.5	0.33
chr19	39244112	39244564	453	153	7	109.04	7.5	0.23
chr19	41607311	41607836	526	361	7	99.19	7.5	0.2
chr2	24972008	24972579	572	226	19	244.22	7.5	0.47
chr2	27628417	27629560	1144	647	11	113.4	7.5	0.24
chr2	27628417	27629560	1144	647	11	113.4	7.5	0.24
chr2	74440821	74441333	513	172	10	133.54	7.5	0.29
chr2	97095507	97095956	450	164	11	165.17	7.5	0.35
chr2	171518080	171518402	323	161	6	127.89	7.5	0.27
chr2	189923470	189923991	522	183	9	148.82	7.5	0.31
chr2	221945547	221946086	540	168	7	97.48	7.5	0.21
chr2	241149513	241150769	1257	1067	19	152.3	7.5	0.31
chr2	241149513	241150769	1257	1067	19	152.3	7.5	0.31
chr20	2793936	2795001	1066	688	12	144.67	7.5	0.32
chr20	21166252	21166628	377	188	6	107.07	7.5	0.22
chr20	32588873	32589159	287	143	6	149.64	7.5	0.31
chr20	53552747	53553161	415	199	11	173.44	7.5	0.35
chr21	36488381	36488759	379	189	6	97.04	7.5	0.21
chr22	23840249	23840780	532	169	7	98.45	7.5	0.21
chr3	19935275	19935745	471	185	11	160.55	7.5	0.34
chr3	51968080	51969092	1013	387	15	159.17	7.5	0.34
chr4	21655733	21656228	496	196	7	103.04	7.5	0.21
chr4	41990147	41990778	632	450	7	87.37	7.5	0.2
chr4	83376842	83377126	285	142	6	149.64	7.5	0.31
chr4	88006610	88007021	412	142	10	153.88	7.5	0.32
chr4	151026622	151026939	318	159	6	127.89	7.5	0.27
chr5	65927621	65928283	663	452	16	194.24	7.5	0.4
chr7	105014236	105014887	652	334	17	223.21	7.5	0.44
chr7	105014236	105014887	652	334	17	223.21	7.5	0.44
chr8	85108095	85108476	382	191	6	97.04	7.5	0.21
chr8	93849345	93849955	611	433	10	117.76	7.5	0.25
chr8	100952473	100953384	912	467	17	172.24	7.5	0.36
chr9	34689577	34690330	754	559	10	135.41	7.5	0.3
chr9	74981087	74981580	494	199	8	122.78	7.5	0.25
chrx	48827843	48828613	771	577	9	115.68	7.5	0.24
chr19	52142839	52143266	428	304	8	121.89	7.49	0.25
chr5	177996962	177997602	641	223	11	154.52	7.48	0.32
chr17	49223383	49223808	426	139	8	121.89	7.46	0.25
chr17	49223383	49223808	426	139	8	121.89	7.46	0.25
chr11	65506444	65506887	444	205	17	258.51	7.45	0.47
chrx	118146161	118146482	322	161	7	147.29	7.45	0.32
chr1	11981321	11981861	541	395	5	72.89	7.41	0.25
chr10	48751006	48751276	271	135	4	109.09	7.41	0.23
chr11	1224011	1224698	688	193	6	88.36	7.41	0.19
chr11	18198115	18198547	433	194	5	83.33	7.41	0.2
chr11	64903721	64904281	561	376	5	71.21	7.41	0.26
chr11	66974995	66975570	576	451	5	70	7.41	0.31
chr11	88613884	88614411	528	110	5	74.02	7.41	0.23
chr11	117199657	117199984	328	164	4	87.11	7.41	0.19
chr11	117199657	117199984	328	164	4	87.11	7.41	0.19
chr12	2004542	2004936	395	197	4	66.5	7.41	0.35
chr12	85568433	85568953	521	108	6	104.65	7.41	0.21
chr14	101355437	101355808	372	186	4	76.62	7.41	0.23
chr16	27720383	27720778	396	198	4	66.5	7.41	0.35
chr16	73940470	73940779	310	155	4	97.94	7.41	0.21
chr2	74526709	74527467	759	284	10	107.92	7.41	0.23
chr2	74526709	74527467	759	284	10	107.92	7.41	0.23
chr2	91962948	91963292	345	172	4	76.62	7.41	0.23
chr20	58852252	58852756	505	174	5	76.09	7.41	0.23
chr3	166812119	166812379	261	130	4	120.54	7.41	0.25
chr4	184560523	184560817	295	147	4	97.94	7.41	0.21
chr6	7312312	7313239	928	351	13	143.2	7.41	0.32
chr6	108372178	108372533	356	178	4	76.62	7.41	0.23
chr7	44140593	44141357	765	184	9	149.77	7.41	0.32
chr8	72251071	72251811	741	491	10	135.89	7.41	0.3
chr9	35561873	35562512	640	484	5	65.19	7.41	0.36
chrx	3270936	3271333	398	199	4	66.5	7.41	0.35
chr2	206158149	206159056	908	715	15	171.43	7.38	0.36
chr2	206158149	206159056	908	715	15	171.43	7.38	0.36
chr11	818848	819400	553	209	12	183.67	7.37	0.38
chr1	112633844	112634612	769	573	7	85.23	7.35	0.2
chr11	94973261	94973887	627	463	6	80.5	7.35	0.21
chr11	94973261	94973887	627	463	6	80.5	7.35	0.21
chr16	62730504	62730909	406	123	6	105.77	7.35	0.22
chr2	127377463	127378062	600	224	7	101.21	7.35	0.21
chr6	33634123	33634808	686	520	8	110.56	7.35	0.24
chr6	38480298	38480667	370	185	5	86.05	7.35	0.2
chr6	70413906	70414437	532	380	7	109.15	7.35	0.23
chr7	124475851	124476434	584	440	8	122.42	7.35	0.25
chr7	142932273	142933282	1010	396	15	237.31	7.35	0.47
chrx	44286644	44287272	629	498	6	80.32	7.35	0.21
chr2	242089023	242089462	440	294	12	183.67	7.33	0.38
chr9	33446831	33448051	1221	872	16	202.7	7.33	0.43
chr10	103215497	103216023	527	174	8	116.17	7.32	0.24
chr11	75769305	75769851	547	175	7	95.05	7.32	0.2
chr11	75769305	75769851	547	175	7	95.05	7.32	0.2
chr17	56574377	56575319	943	486	10	113.04	7.32	0.23
chr2	238321668	238322659	992	416	9	93.29	7.32	0.2
chr20	33966333	33966720	388	194	6	95.59	7.32	0.21
chr6	149910771	149911236	466	327	7	105.53	7.32	0.22
chr7	100100408	100101076	669	199	8	98.87	7.32	0.21
chr19	42074867	42076377	1511	557	43	385.15	7.31	0.55
chr3	126660881	126661464	584	193	6	84.12	7.3	0.2
chr17	80259812	80260240	429	199	8	119.72	7.29	0.25
chr19	35649493	35650175	683	488	9	110.64	7.29	0.24
chr5	6712664	6713629	966	179	16	213.61	7.29	0.43
chr10	95656070	95657523	1454	744	20	235.03	7.27	0.46
chr13	99996907	99997387	481	196	10	147.53	7.27	0.32
chr3	9945429	9946614	1186	677	21	142.48	7.27	0.33
chr3	9945429	9946614	1186	677	21	142.48	7.27	0.33
chr3	50192292	50192868	577	165	12	177.32	7.27	0.36
chr1	226870038	226870799	762	429	18	197.3	7.22	0.41
chr19	54464208	54464495	288	144	5	126.94	7.2	0.26
chr1	494892	495398	507	132	6	104.1	7.14	0.22
chr1	687322	687599	278	139	4	107.04	7.14	0.22
chr1	45619034	45619384	351	175	4	75.04	7.14	0.23
chr1	55037999	55038735	737	194	14	164.15	7.14	0.35
chr1	185045635	185046030	396	198	10	142.26	7.14	0.33
chr1	201398014	201398328	315	157	4	85.37	7.14	0.2
chr1	223953557	223953825	269	134	6	167.91	7.14	0.36
chr1	234660961	234662320	1360	852	20	181.6	7.14	0.38
chr10	16436695	16437389	695	183	17	234.14	7.14	0.46
chr10	81875823	81876099	277	138	4	107.04	7.14	0.22
chr10	86935463	86935789	327	163	6	124.4	7.14	0.25
chr10	96305827	96306683	857	409	11	108.95	7.14	0.23
chr10	99329240	99329816	577	199	6	96.47	7.14	0.21
chr10	122460378	122461108	731	418	14	165.18	7.14	0.35
chr11	94307848	94308274	427	147	5	82.27	7.14	0.2
chr12	8340254	8340597	344	172	4	75.04	7.14	0.23
chr12	54390980	54391307	328	164	4	85.37	7.14	0.2
chr12	131348849	131349131	283	141	4	107.04	7.14	0.22
chr13	71144591	71144920	330	165	6	124.4	7.14	0.25
chr14	23554667	23555030	364	182	5	84.57	7.14	0.21
chr14	23554667	23555030	364	182	5	84.57	7.14	0.21
chr14	69574051	69574721	671	171	6	75.06	7.14	0.23
chr14	72517776	72518012	237	118	4	129.9	7.14	0.28
chr16	2196182	2196667	486	339	7	113.25	7.14	0.23
chr16	2239824	2240216	393	196	4	65.08	7.14	0.36
chr16	53355054	53355613	560	440	5	69.62	7.14	0.31
chr16	53504876	53505168	293	146	5	126.4	7.14	0.26
chr17	48865357	48866121	765	199	7	72.45	7.14	0.25
chr19	14205197	14205915	719	304	11	138.55	7.14	0.31
chr19	20898770	20899147	378	189	4	65.08	7.14	0.36
chr19	37210122	37210665	544	168	5	70.95	7.14	0.26
chr19	41398561	41399076	516	195	11	136.11	7.14	0.3
chr19	41398561	41399076	516	195	11	136.11	7.14	0.3
chr19	42593742	42594192	451	195	6	97.84	7.14	0.21
chr19	58513727	58514095	369	184	4	75.04	7.14	0.23
chr2	3127447	3127803	357	178	4	75.02	7.14	0.23
chr2	27117628	27117838	211	105	5	196.34	7.14	0.41
chr2	79648896	79649491	596	406	6	81.73	7.14	0.2
chr2	85785160	85785750	591	190	6	82.2	7.14	0.2
chr2	96845265	96845481	217	108	4	153.81	7.14	0.32
chr2	111295282	111295677	396	198	4	65.08	7.14	0.36
chr2	159931984	159932396	413	188	5	83.85	7.14	0.2
chr20	13008737	13009319	583	416	6	95.87	7.14	0.2
chr20	43725994	43726798	805	536	15	169.14	7.14	0.35
chr20	62813865	62814227	363	181	5	94.6	7.14	0.2
chr20	63942941	63943538	598	146	8	105.19	7.14	0.22
chr20	64078268	64078938	671	273	9	123.19	7.14	0.26
chr3	51943562	51944178	617	454	14	186.86	7.14	0.4
chr3	165498177	165498744	568	182	5	68.97	7.14	0.33
chr4	625347	626226	880	414	6	72.4	7.14	0.25
chr4	2241412	2242530	1119	696	16	140.54	7.14	0.32
chr4	70195435	70195822	388	194	6	94.19	7.14	0.2
chr5	16180199	16180634	436	282	7	108.34	7.14	0.23
chr5	61699261	61699763	503	149	6	104.57	7.14	0.21
chr5	168231949	168232209	261	130	4	118.33	7.14	0.25
chr6	26311280	26312223	944	468	11	100.06	7.14	0.21
chr6	26311280	26312223	944	468	11	100.06	7.14	0.21
chr6	160260294	160260671	378	189	5	84.57	7.14	0.21
chr7	2860556	2860962	407	151	6	103.9	7.14	0.21
chr7	75173308	75173681	374	187	4	75.04	7.14	0.23
chr7	128783083	128784208	1126	197	10	111.36	7.14	0.24
chr7	142308267	142309166	900	356	15	154.5	7.14	0.32
chr8	105319010	105319804	795	441	10	100.76	7.14	0.21
chr8	141367972	141368259	288	144	5	126.4	7.14	0.26
chr9	100098526	100099772	1247	1038	25	291.86	7.14	0.54
chr9	130893494	130893883	390	195	5	84.57	7.14	0.21
chrx	54224033	54224393	361	180	5	94.6	7.14	0.2
chrx	100410891	100411622	732	199	10	97.75	7.14	0.21
chr5	175657684	175658158	475	178	8	121.89	7.12	0.25
chr2	66432767	66433690	924	496	23	203.57	7.08	0.43
chr7	90244699	90245640	942	406	13	169.31	7.07	0.35
chr16	30375481	30376380	900	379	16	155.21	7.05	0.33
chr7	73433374	73433937	564	377	7	102.51	7.05	0.21
chr20	35663810	35664691	882	608	14	152.9	7.03	0.32
chr20	35663810	35664691	882	608	14	152.9	7.03	0.32
chr15	72375775	72376324	550	362	10	131.87	7.02	0.28
chr15	72375775	72376324	550	362	10	131.87	7.02	0.28
chr6	291832	292509	678	180	10	113.08	7.02	0.23
chr19	46745257	46745817	561	129	6	84.12	7.01	0.21
chr19	46745257	46745817	561	129	6	84.12	7.01	0.21
chr1	17440431	17441120	690	402	9	106.47	7	0.22
chr1	150268429	150269172	744	195	10	116.46	7	0.24
chr1	153613997	153614831	835	196	11	122.09	7	0.25
chr10	58268350	58269675	1326	826	16	163	7	0.35
chr10	133670770	133671686	917	578	12	136.87	7	0.3
chr11	64283727	64285146	1420	978	18	191.84	7	0.4
chr11	64283727	64285146	1420	978	18	191.84	7	0.4
chr12	53252507	53252862	356	178	7	121.89	7	0.25
chr12	114409041	114409285	245	122	7	207.46	7	0.44
chr12	114409041	114409285	245	122	7	207.46	7	0.44
chr12	120534929	120535552	624	363	11	150.6	7	0.31
chr12	121443356	121443829	474	154	9	137.89	7	0.31
chr14	100569706	100570025	320	160	7	142.14	7	0.32
chr16	30005473	30006142	670	196	9	108.87	7	0.23
chr18	12077626	12078118	493	310	8	106.54	7	0.22
chr19	36850893	36851266	374	187	7	112.08	7	0.24
chr19	36850893	36851266	374	187	7	112.08	7	0.24
chr19	55460730	55461515	786	195	15	218.31	7	0.44
chr2	101150237	101151086	850	500	9	89.84	7	0.19
chr2	234497615	234498437	823	198	11	123.48	7	0.25
chr20	63553356	63554266	911	516	10	98.81	7	0.21
chr3	13927014	13927795	782	490	11	128.4	7	0.27
chr3	48565105	48565365	261	130	7	196.14	7	0.41
chr4	112145750	112146319	570	373	13	210.12	7	0.44
chr5	70900520	70901183	664	276	9	109.6	7	0.24
chr5	181322225	181323123	899	437	10	99.94	7	0.21
chr7	74454304	74455332	1029	587	10	88.55	7	0.19
chr7	100435160	100436000	841	328	15	208.89	7	0.43
chr8	144900881	144901622	742	438	11	133.49	7	0.29
chr9	126327089	126327740	652	337	11	146.22	7	0.33
chr9	128322510	128323050	541	194	9	126.64	7	0.26
chr9	128322510	128323050	541	194	9	126.64	7	0.26
chry	1452821	1453252	432	192	8	116.19	7	0.24
chr16	3962835	3963457	623	172	7	83.7	6.98	0.2
chr16	74367055	74368322	1268	652	16	190.31	6.98	0.39
chr16	74367055	74368322	1268	652	16	190.31	6.98	0.39
chr22	50085336	50086152	817	477	11	138.83	6.98	0.31
chr6	70304469	70304890	422	237	7	108.94	6.98	0.23
chr7	66424824	66425619	796	282	11	141.4	6.98	0.32
chr8	60280234	60281239	1006	604	11	118.71	6.98	0.25
chr19	36139657	36140943	1287	899	26	237.09	6.97	0.47
chr1	100037746	100039030	1285	926	21	201.03	6.94	0.42
chr10	45725666	45725938	273	136	5	135.47	6.94	0.3
chr10	133675023	133675456	434	249	6	98.44	6.94	0.21
chr11	47842449	47843064	616	189	6	78.27	6.94	0.23
chr15	72629481	72629972	492	310	6	91.11	6.94	0.2
chr16	74999499	75000096	598	433	7	97.7	6.94	0.21
chr5	130989760	130990453	694	520	11	154.52	6.94	0.32
chr7	44188788	44189502	715	195	7	86.22	6.94	0.2
chr8	129240369	129240824	456	257	6	95.54	6.94	0.21
chr1	151399394	151400173	780	219	11	103.88	6.92	0.21
chr10	78033798	78034450	653	188	22	232.17	6.92	0.45
chr4	17614165	17614718	554	354	7	102.51	6.92	0.21
chr1	2525671	2526295	625	198	6	89.78	6.9	0.19
chr10	116848903	116849361	459	137	5	77.21	6.9	0.23
chr11	1918273	1918670	398	199	4	63.71	6.9	0.39
chr12	103495248	103495757	510	168	6	101.67	6.9	0.21
chr13	44406672	44407371	700	170	5	57.99	6.9	0.56
chr14	18890967	18891499	533	378	5	70.28	6.9	0.31
chr14	93346694	93347128	435	258	5	79.74	6.9	0.21
chr14	103127633	103128171	539	191	5	69.76	6.9	0.31
chr14	106790976	106791252	277	138	4	105.07	6.9	0.21
chr15	63121642	63122446	805	131	8	110.5	6.9	0.24
chr16	284044	284329	286	143	4	105.07	6.9	0.21
chr16	3086714	3087403	690	179	12	151.62	6.9	0.31
chr16	23536491	23537022	532	360	5	70.36	6.9	0.31
chr17	8339687	8340582	896	396	7	85.62	6.9	0.2
chr19	748279	748898	620	455	6	90.24	6.9	0.19
chr19	9278702	9278990	289	144	4	105.07	6.9	0.21
chr19	58489661	58490165	505	221	6	102.26	6.9	0.21
chr20	38449704	38450248	545	347	5	69.25	6.9	0.32
chr20	51453312	51453646	335	167	4	83.7	6.9	0.2
chr3	126543317	126543775	459	342	5	77.21	6.9	0.23
chr3	128509302	128509654	353	176	4	73.52	6.9	0.24
chr4	9151982	9152770	789	376	7	93.75	6.9	0.2
chr4	9151982	9152770	789	376	7	93.75	6.9	0.2
chr5	17655833	17656120	288	144	4	105.07	6.9	0.21
chr5	56976007	56976569	563	129	6	95.86	6.9	0.2
chr6	31574666	31575052	387	193	4	63.71	6.9	0.39
chr7	123846211	123846711	501	170	5	73.13	6.9	0.24
chr9	136303266	136303729	464	188	5	76.71	6.9	0.23
chr9	136999196	136999553	358	179	4	73.52	6.9	0.24
chrx	154653993	154654607	615	340	6	90.71	6.9	0.19
chr1	109483879	109484440	562	184	13	155.65	6.88	0.33
chr1	161153996	161154884	889	190	23	292.74	6.88	0.54
chr10	103966665	103967335	671	301	18	236.74	6.88	0.47
chr10	103966665	103967335	671	301	18	236.74	6.88	0.47
chr13	99500776	99501114	339	169	11	196	6.88	0.41
chr15	84190691	84191613	923	518	16	148.4	6.88	0.32
chr15	89680524	89681076	553	169	16	220.47	6.88	0.43
chr5	82278369	82278822	454	268	12	162.24	6.88	0.35
chr10	125775214	125775900	687	309	7	102.51	6.87	0.21
chr11	62671163	62671621	459	268	12	161.03	6.87	0.35
chr12	6913761	6914666	906	375	20	228.82	6.87	0.44
chr16	4272124	4272711	588	395	10	135.89	6.86	0.3
chr17	7857184	7858801	1618	1420	26	219.79	6.85	0.43
chr17	7857184	7858801	1618	1420	26	219.79	6.85	0.43
chr10	73997430	73998644	1215	268	16	137.76	6.83	0.31
chr19	43466747	43467201	455	165	10	135.89	6.83	0.3
chr1	173823580	173824659	1080	608	17	175.68	6.82	0.36
chr1	173823580	173824659	1080	608	17	175.68	6.82	0.36
chr11	63563978	63564742	765	184	11	143.05	6.82	0.33
chr14	93182249	93182956	708	509	7	74.33	6.82	0.24
chr17	46193914	46194466	553	219	18	216.42	6.82	0.44
chr19	48964884	48966190	1307	565	26	198.54	6.82	0.42
chr22	37954340	37955398	1059	559	10	96.87	6.82	0.21
chr22	37954340	37955398	1059	559	10	96.87	6.82	0.21
chrx	39787854	39788726	873	430	12	156.06	6.82	0.33
chrx	96884416	96884843	428	174	7	106.48	6.82	0.22
chr1	115768535	115768801	267	133	5	133.49	6.76	0.29
chr11	119056693	119057660	968	454	10	119.84	6.76	0.25
chr12	64759387	64760486	1100	567	13	167.26	6.76	0.35
chr13	49047605	49048090	486	165	6	90.23	6.76	0.19
chr13	99643411	99643819	409	210	6	100.32	6.76	0.21
chr14	18889313	18889888	576	440	6	80.51	6.76	0.21
chr17	11997667	11998189	523	333	7	104.68	6.76	0.21
chr2	131723389	131723786	398	199	5	72.28	6.76	0.25
chr2	131723389	131723786	398	199	5	72.28	6.76	0.25
chr20	63007659	63008201	543	395	7	102.22	6.76	0.21
chr3	154122246	154122635	390	195	5	81.76	6.76	0.2
chr3	154122246	154122635	390	195	5	81.76	6.76	0.2
chr6	27782312	27782733	422	138	6	98.48	6.76	0.21
chr7	74290334	74291063	730	377	8	99.97	6.76	0.21
chr7	99981531	99982108	578	137	7	98.13	6.76	0.21
chr8	41646209	41646942	734	489	10	145.09	6.76	0.32
chr9	34318504	34318882	379	189	5	81.76	6.76	0.2
chr9	41651855	41652168	314	157	5	112	6.76	0.24
chr9	128920725	128921732	1008	561	10	116.23	6.76	0.24
chr9	129006375	129007186	812	267	8	92.42	6.76	0.19
chr9	132880376	132880937	562	130	7	99.96	6.76	0.21
chr1	158267635	158268193	559	367	8	94.75	6.73	0.2
chr12	22624882	22625581	700	194	8	79.19	6.73	0.21
chr12	80104091	80104666	576	419	8	92.64	6.73	0.2
chr13	77819381	77819980	600	240	9	114.71	6.73	0.24
chr14	49634596	49634906	311	155	7	149.16	6.73	0.31
chr4	107825510	107826002	493	107	8	103.71	6.73	0.21
chr5	76717493	76718133	641	172	10	126.3	6.73	0.26
chr1	10211166	10211689	524	149	5	69.5	6.67	0.32
chr1	13171995	13172324	330	165	4	82.1	6.67	0.2
chr1	20618713	20619109	397	198	4	62.39	6.67	0.42
chr1	20633170	20633725	556	360	5	66.79	6.67	0.34
chr1	21432283	21432793	511	172	5	70.66	6.67	0.26
chr1	43708429	43709329	901	388	8	71.98	6.67	0.26
chr1	43708429	43709329	901	388	8	71.98	6.67	0.26
chr1	114152365	114153061	697	535	8	89.41	6.67	0.19
chr1	148435563	148436113	551	325	10	127.04	6.67	0.26
chr1	153922128	153923650	1523	849	19	167.12	6.67	0.35
chr1	159973207	159973761	555	259	10	126.39	6.67	0.26
chr1	202144151	202145419	1269	823	23	145.35	6.67	0.33
chr10	42755249	42755493	245	122	4	125.43	6.67	0.26
chr10	47761358	47761698	341	170	4	82.1	6.67	0.2
chr10	73784445	73784747	303	151	4	92.47	6.67	0.19
chr10	101029734	101030661	928	368	12	116.51	6.67	0.24
chr10	133230386	133231050	665	160	10	110.27	6.67	0.24
chr10	133424145	133425148	1004	163	9	117.63	6.67	0.25
chr11	4606864	4607177	314	157	4	92.47	6.67	0.19
chr11	4876957	4877614	658	173	6	84.87	6.67	0.21
chr11	9759781	9760077	297	148	6	140.24	6.67	0.32
chr11	9759781	9760077	297	148	6	140.24	6.67	0.32
chr11	19522583	19522964	382	191	4	62.39	6.67	0.42
chr11	34915868	34916508	641	164	6	86.37	6.67	0.2
chr11	34915868	34916508	641	164	6	86.37	6.67	0.2
chr11	46937436	46938078	643	461	7	78.88	6.67	0.22
chr11	56821088	56821631	544	152	5	67.79	6.67	0.34
chr11	56890196	56890682	487	287	5	72.88	6.67	0.25
chr11	61588154	61589192	1039	355	9	114.79	6.67	0.24
chr11	64036157	64036812	656	470	8	123.09	6.67	0.26
chr11	104942735	104943071	337	168	4	82.1	6.67	0.2
chr11	112285089	112285369	281	140	4	103.17	6.67	0.21
chr11	120138462	120138759	298	149	4	92.47	6.67	0.19
chr11	125884984	125885186	203	101	4	160.75	6.67	0.34
chr11	130294058	130294440	383	191	4	62.39	6.67	0.42
chr12	4637093	4637814	722	227	7	97.3	6.67	0.21
chr12	12247012	12247627	616	199	6	88.66	6.67	0.19
chr12	24582917	24583226	310	155	4	92.47	6.67	0.19
chr12	24582917	24583226	310	155	4	92.47	6.67	0.19
chr12	55521317	55521792	476	146	5	73.94	6.67	0.23
chr12	55582094	55582390	297	148	4	92.47	6.67	0.19
chr12	55728789	55729711	923	410	13	131.94	6.67	0.29
chr12	69585669	69586418	750	555	14	131.13	6.67	0.28
chr12	69585669	69586418	750	555	14	131.13	6.67	0.28
chr12	89503096	89503516	421	230	5	79.68	6.67	0.21
chr13	24322269	24322661	393	196	4	62.39	6.67	0.42
chr13	33350887	33351802	916	483	7	82.1	6.67	0.2
chr13	46515518	46515871	354	177	4	72.06	6.67	0.26
chr13	108218205	108218671	467	141	5	74.82	6.67	0.23
chr13	108218205	108218671	467	141	5	74.82	6.67	0.23
chr14	18890326	18890571	246	123	4	125.43	6.67	0.26
chr14	20242485	20242767	283	141	4	103.17	6.67	0.21
chr14	21031458	21031824	367	183	4	72.06	6.67	0.26
chr14	24429113	24429508	396	198	8	117.72	6.67	0.25
chr14	24429113	24429508	396	198	8	117.72	6.67	0.25
chr14	36512443	36513084	642	164	5	60.32	6.67	0.52
chr14	36519752	36520116	365	182	4	72.06	6.67	0.26
chr14	36519752	36520116	365	182	4	72.06	6.67	0.26
chr14	36520971	36521353	383	191	4	62.39	6.67	0.42
chr14	88977871	88978222	352	176	8	136.81	6.67	0.3
chr14	100146594	100146865	272	136	4	103.17	6.67	0.21
chr15	34753198	34753491	294	147	4	92.47	6.67	0.19
chr15	85206063	85206353	291	145	4	92.47	6.67	0.19
chr16	784930	785295	366	183	4	72.06	6.67	0.26
chr16	1079905	1080809	905	484	7	82.86	6.67	0.2
chr16	1371848	1372206	359	179	4	72.06	6.67	0.26
chr16	1789371	1789814	444	183	5	77.18	6.67	0.23
chr16	10865415	10865950	536	354	6	96.75	6.67	0.21
chr16	19885617	19885871	255	127	4	114.16	6.67	0.24
chr16	21502805	21503480	676	153	9	116.81	6.67	0.24
chr16	55508914	55509265	352	176	4	72.06	6.67	0.26
chr16	58128786	58129946	1161	404	15	141.58	6.67	0.32
chr16	58197541	58197833	293	146	4	92.47	6.67	0.19
chr16	67430681	67431299	619	153	10	116.6	6.67	0.24
chr16	71845752	71846227	476	293	5	73.94	6.67	0.23
chr16	88468105	88468574	470	135	5	74.53	6.67	0.23
chr16	88569751	88570595	845	648	9	132.14	6.67	0.29
chr17	445184	445499	316	158	4	82.1	6.67	0.2
chr17	20755400	20755903	504	132	5	71.29	6.67	0.26
chr17	41383671	41383977	307	153	4	92.47	6.67	0.19
chr17	42667014	42667546	533	342	5	68.72	6.67	0.33
chr17	44502834	44503799	966	541	14	149.63	6.67	0.31
chr18	45504993	45505395	403	277	5	81.74	6.67	0.2
chr18	45826783	45827122	340	170	4	82.1	6.67	0.2
chr19	6362778	6363016	239	119	4	125.43	6.67	0.26
chr19	13103007	13104040	1034	448	11	111.84	6.67	0.24
chr19	15180456	15180782	327	163	4	82.1	6.67	0.2
chr19	47784872	47785406	535	336	5	68.55	6.67	0.33
chr19	51008447	51009447	1001	452	10	135.8	6.67	0.3
chr19	52033431	52033981	551	356	6	95.13	6.67	0.2
chr19	54803595	54803848	254	127	4	114.16	6.67	0.24
chr2	25041897	25042450	554	166	6	94.82	6.67	0.2
chr2	51031147	51031496	350	175	4	72.06	6.67	0.26
chr2	112931761	112932036	276	138	4	103.17	6.67	0.21
chr2	137926507	137926810	304	152	4	92.47	6.67	0.19
chr2	171516970	171517448	479	339	5	73.65	6.67	0.24
chr2	232385911	232386402	492	190	5	72.4	6.67	0.25
chr2	240456588	240456951	364	182	4	72.06	6.67	0.26
chr20	228714	228978	265	132	4	114.16	6.67	0.24
chr20	47408300	47408771	472	279	5	74.33	6.67	0.24
chr20	58515087	58515707	621	132	6	88.19	6.67	0.19
chr20	58515087	58515707	621	132	6	88.19	6.67	0.19
chr20	62937285	62937695	411	177	9	134.49	6.67	0.29
chr20	62937285	62937695	411	177	9	134.49	6.67	0.29
chr21	7047956	7048468	513	175	5	70.48	6.67	0.3
chr21	32411525	32412031	507	255	6	100.02	6.67	0.21
chr21	41167558	41168243	686	183	6	82.49	6.67	0.2
chr21	41167558	41168243	686	183	6	82.49	6.67	0.2
chr21	44459136	44459519	384	192	4	62.39	6.67	0.42
chr22	46262465	46262861	397	198	4	62.39	6.67	0.42
chr22	49213135	49213492	358	179	4	72.06	6.67	0.26
chr3	13937310	13937620	311	155	4	92.47	6.67	0.19
chr3	44685506	44686295	790	252	10	120.5	6.67	0.25
chr3	48429914	48431184	1271	1012	16	183.54	6.67	0.38
chr3	48579817	48580202	386	193	8	117.72	6.67	0.25
chr3	52792053	52792833	781	583	8	81.57	6.67	0.2
chr3	139479389	139479654	266	133	4	114.16	6.67	0.24
chr3	140678132	140678495	364	182	4	72.06	6.67	0.26
chr3	140678132	140678495	364	182	4	72.06	6.67	0.26
chr3	184361681	184362216	536	158	5	68.47	6.67	0.34
chr3	184361681	184362216	536	158	5	68.47	6.67	0.34
chr3	197784538	197784750	213	106	4	148.74	6.67	0.31
chr4	4157268	4157541	274	137	4	103.17	6.67	0.21
chr4	8592155	8592457	303	151	4	92.47	6.67	0.19
chr4	52752245	52752619	375	187	4	72.06	6.67	0.26
chr4	57427070	57427615	546	379	7	115.78	6.67	0.24
chr4	118194393	118194737	345	172	4	72.06	6.67	0.26
chr4	187407530	187407906	377	188	4	72.06	6.67	0.26
chr5	16032653	16033023	371	185	4	72.06	6.67	0.26
chr5	119132188	119132736	549	390	5	67.37	6.67	0.34
chr5	132490935	132491281	347	173	8	136.81	6.67	0.3
chr5	151319337	151319717	381	190	4	62.39	6.67	0.42
chr5	168231150	168231546	397	198	4	62.39	6.67	0.42
chr6	2989179	2990271	1093	381	20	176.12	6.67	0.36
chr6	72985808	72986169	362	181	4	72.06	6.67	0.26
chr6	82364559	82364917	359	179	6	99.7	6.67	0.2
chr7	1059415	1060201	787	593	10	158.21	6.67	0.34
chr7	5116431	5116799	369	184	4	72.06	6.67	0.26
chr7	56883308	56883822	515	366	6	99.1	6.67	0.2
chr7	65108494	65109358	865	474	14	163.39	6.67	0.34
chr7	65290322	65290629	308	154	4	92.47	6.67	0.19
chr7	74911462	74912329	868	416	6	69.37	6.67	0.32
chr7	143352171	143352802	632	449	8	125.87	6.67	0.26
chr8	7727838	7728258	421	169	5	79.68	6.67	0.21
chr8	11466930	11467259	330	165	4	82.1	6.67	0.2
chr8	125923538	125923931	394	197	4	62.39	6.67	0.42
chr8	142699381	142699919	539	115	6	96.42	6.67	0.21
chr9	92676358	92676801	444	255	5	77.18	6.67	0.23
chr9	107919318	107919620	303	151	4	92.47	6.67	0.19
chr9	128117585	128118381	797	155	9	137.13	6.67	0.3
chrx	3839516	3839770	255	127	4	114.16	6.67	0.24
chrx	18853026	18853381	356	178	4	72.06	6.67	0.26
chrx	48684936	48685196	261	130	4	114.16	6.67	0.24
chrx	48911219	48911682	464	132	9	124.21	6.67	0.25
chrx	49197999	49198323	325	162	4	82.1	6.67	0.2
chrx	70444057	70444940	884	418	8	101.28	6.67	0.21
chrx	130111998	130112881	884	311	14	160.66	6.67	0.34
chrx	154258114	154258453	340	170	4	82.1	6.67	0.2
chrx	154584072	154584537	466	310	5	74.92	6.67	0.23
chr17	50450448	50450780	333	166	4	82.05	6.66	0.2
chr16	81034693	81035190	498	162	9	117.97	6.64	0.25
chr16	81034693	81035190	498	162	9	117.97	6.64	0.25
chr18	58691838	58692368	531	368	6	84.12	6.64	0.2
chr6	31969762	31970425	664	374	8	92.53	6.64	0.19
chr6	31969762	31970425	664	374	8	92.53	6.64	0.19
chr20	21487566	21487944	379	189	7	108.32	6.63	0.23
chr7	73832141	73832581	441	246	7	102.51	6.62	0.21
chr11	5226595	5227145	551	134	13	143.45	6.61	0.32
chr12	101876144	101876802	659	465	6	84.12	6.59	0.2
chr10	45855848	45856403	556	396	6	81	6.58	0.21
chr11	76783982	76784866	885	445	8	84.59	6.58	0.21
chr19	55758898	55759445	548	189	7	99.87	6.58	0.2
chr2	183071701	183072467	767	422	8	94.56	6.58	0.2
chr20	62236442	62236944	503	314	6	86.72	6.58	0.19
chr20	63517253	63517581	329	164	4	81.48	6.58	0.2
chr3	141231435	141232117	683	192	7	85.7	6.58	0.2
chr7	75410917	75411509	593	414	6	77.37	6.58	0.23
chr9	137223417	137223875	459	309	6	92	6.58	0.2
chrx	95581496	95581784	289	144	5	120.82	6.58	0.25
chr17	30824556	30825338	783	509	12	132.52	6.56	0.29
chr18	9913322	9914071	750	190	8	72.87	6.56	0.25
chr2	38601774	38602526	753	194	11	113.05	6.56	0.23
chr6	133951553	133952070	518	180	18	200.18	6.54	0.42
chr10	68010403	68011030	628	379	10	139.37	6.52	0.31
chr9	72274588	72275232	645	218	10	136.91	6.52	0.3
chr9	129823907	129824558	652	169	9	94.6	6.52	0.2
chr1	31617730	31618597	868	433	8	72.87	6.51	0.25
chr1	148206586	148207452	867	732	12	151.62	6.5	0.31
chr10	100186457	100187384	928	391	23	238.4	6.5	0.47
chr8	101369036	101369406	371	185	7	106.84	6.49	0.22
chr14	21476815	21477403	589	151	14	168.1	6.48	0.36
chr14	21476815	21477403	589	151	14	168.1	6.48	0.36
chr6	30632910	30633171	262	131	7	188.12	6.48	0.4
chr9	83539197	83539772	576	376	11	126.2	6.48	0.26
chr12	70366939	70367423	485	242	11	154.52	6.47	0.32
chr7	105876278	105877054	777	451	9	117.97	6.47	0.25
chr1	1205994	1206684	691	523	6	96.86	6.46	0.21
chr1	6420601	6421037	437	273	4	68.95	6.46	0.33
chr1	6634334	6634821	488	328	4	64.62	6.46	0.38
chr1	12221740	12222288	549	390	4	60.05	6.46	0.53
chr1	13372999	13373495	497	164	4	63.9	6.46	0.39
chr1	14691990	14692481	492	362	4	64.3	6.46	0.39
chr1	26162652	26163081	430	240	4	69.58	6.46	0.32
chr1	26192042	26192743	702	392	5	67.83	6.46	0.34
chr1	27650660	27651202	543	417	4	60.48	6.46	0.52
chr1	37330220	37330689	470	280	4	66.08	6.46	0.35
chr1	42788275	42788744	470	353	5	86.6	6.46	0.19
chr1	46557523	46557958	436	311	4	69.04	6.46	0.33
chr1	46798952	46799543	592	463	4	57.17	6.46	0.59
chr1	158330371	158330790	420	151	4	70.51	6.46	0.26
chr1	247366715	247367581	867	321	8	121.38	6.46	0.25
chr10	30369213	30369822	610	420	5	74.31	6.46	0.24
chr10	34662623	34663167	545	380	4	60.33	6.46	0.52
chr10	37897012	37897578	567	404	4	58.82	6.46	0.55
chr10	49114186	49114627	442	101	4	68.5	6.46	0.33
chr10	131313521	131313999	479	155	5	85.69	6.46	0.2
chr11	788791	789423	633	245	5	72.59	6.46	0.25
chr11	4974052	4974643	592	199	4	57.17	6.46	0.59
chr11	62168894	62169485	592	426	4	57.17	6.46	0.59
chr11	86374447	86374964	518	130	4	62.3	6.46	0.48
chr11	89944737	89945204	468	187	4	66.25	6.46	0.35
chr11	115951326	115951773	448	315	4	67.97	6.46	0.34
chr11	124403739	124404297	559	362	5	78.38	6.46	0.22
chr12	2752599	2753032	434	269	4	69.22	6.46	0.32
chr12	52393965	52394483	519	156	4	62.22	6.46	0.48
chr12	114407717	114408248	532	131	4	61.27	6.46	0.5
chr12	114407717	114408248	532	131	4	61.27	6.46	0.5
chr13	19171909	19172450	542	427	4	60.55	6.46	0.51
chr13	40407334	40407890	557	381	4	59.5	6.46	0.53
chr13	43967369	43968159	791	310	7	108.12	6.46	0.23
chr13	113177806	113178398	593	140	4	57.1	6.46	0.59
chr14	54687495	54687974	480	300	4	65.26	6.46	0.36
chr14	86032510	86032953	444	127	4	68.32	6.46	0.34
chr15	23122638	23123060	423	262	4	70.23	6.46	0.31
chr15	25178934	25179501	568	463	4	58.75	6.46	0.55
chr15	28533295	28533842	548	369	4	60.12	6.46	0.52
chr15	34523348	34523927	580	443	4	57.95	6.46	0.56
chr15	51923236	51923728	493	134	4	64.22	6.46	0.39
chr15	63935891	63936362	472	184	4	65.92	6.46	0.36
chr16	31553134	31553598	465	199	5	87.11	6.46	0.19
chr16	32885712	32886531	820	356	7	105.74	6.46	0.22
chr16	33361129	33361532	404	217	4	72.06	6.46	0.26
chr16	35036112	35036640	529	387	5	80.98	6.46	0.21
chr16	35543604	35544141	538	349	4	60.83	6.46	0.51
chr17	8800034	8800870	837	371	5	59.91	6.46	0.53
chr17	19754906	19755551	646	455	5	58.65	6.46	0.54
chr17	29021399	29021850	452	178	4	67.62	6.46	0.35
chr18	3415095	3415504	410	233	4	71.47	6.46	0.26
chr18	12200417	12200831	415	101	4	70.99	6.46	0.26
chr18	13459016	13459418	403	288	4	72.15	6.46	0.26
chr18	36263363	36263946	584	123	4	57.69	6.46	0.57
chr18	55634442	55635002	561	377	4	59.22	6.46	0.53
chr18	58863020	58863504	485	136	5	85.1	6.46	0.2
chr18	59358297	59358850	554	449	4	59.71	6.46	0.53
chr18	60371563	60372116	554	157	4	59.71	6.46	0.53
chr19	2434909	2435395	487	314	5	84.91	6.46	0.2
chr19	15671862	15672424	563	433	4	59.09	6.46	0.53
chr19	15674306	15674710	405	264	4	71.96	6.46	0.26
chr19	27896242	27896789	548	358	4	60.12	6.46	0.52
chr19	51185127	51185528	402	208	4	72.25	6.46	0.25
chr19	51864725	51865125	401	213	4	72.35	6.46	0.25
chr19	52587544	52588122	579	472	4	58.02	6.46	0.55
chr19	53708635	53709058	424	318	4	70.14	6.46	0.31
chr19	53708635	53709058	424	318	4	70.14	6.46	0.31
chr19	54906780	54907318	539	182	4	60.76	6.46	0.51
chr19	55150832	55151346	515	347	4	62.52	6.46	0.42
chr19	58057884	58058469	586	421	4	57.56	6.46	0.58
chr19	58317861	58318560	700	186	6	96.11	6.46	0.2
chr2	70662026	70662348	323	161	4	80.61	6.46	0.21
chr2	109738084	109738556	473	198	4	65.83	6.46	0.35
chr2	119158489	119159039	551	147	5	79.06	6.46	0.21
chr2	206969335	206969885	551	130	4	59.91	6.46	0.53
chr2	219430260	219430848	589	219	5	75.94	6.46	0.23
chr20	21513762	21514321	560	370	4	59.29	6.46	0.53
chr20	21743462	21743991	530	362	4	61.41	6.46	0.49
chr20	22577475	22578496	1022	453	8	109.29	6.46	0.23
chr20	41167602	41168029	428	197	4	69.77	6.46	0.31
chr20	49097128	49097701	574	411	4	58.35	6.46	0.55
chr20	58718400	58718915	516	190	4	62.45	6.46	0.42
chr21	38858463	38859189	727	195	7	113.75	6.46	0.24
chr21	39613016	39613611	596	174	5	75.39	6.46	0.23
chr21	41317582	41318036	455	127	4	67.36	6.46	0.34
chr21	43450649	43451154	506	382	4	63.21	6.46	0.4
chr21	44610664	44611102	439	191	4	68.77	6.46	0.33
chr22	18339141	18339719	579	135	4	58.02	6.46	0.55
chr22	48488429	48489009	581	411	4	57.88	6.46	0.56
chr3	137519563	137520157	595	132	4	56.98	6.46	0.6
chr3	137764839	137765435	597	473	5	75.31	6.46	0.23
chr3	184229230	184229755	526	363	4	61.7	6.46	0.48
chr3	184260282	184260868	587	179	4	57.49	6.46	0.58
chr3	186688171	186688659	489	340	5	84.71	6.46	0.2
chr3	195696857	195697441	585	421	4	57.62	6.46	0.57
chr4	8269604	8270483	880	439	5	57.69	6.46	0.57
chr4	24992574	24992974	401	291	4	72.35	6.46	0.25
chr4	29008513	29009179	667	160	5	70.18	6.46	0.31
chr4	37244081	37244876	796	463	7	107.7	6.46	0.23
chr4	183905710	183906118	409	192	4	71.57	6.46	0.26
chr5	1310659	1311120	462	152	4	66.76	6.46	0.34
chr5	14960209	14960696	488	323	4	64.62	6.46	0.38
chr5	43231634	43232132	499	396	4	63.75	6.46	0.39
chr5	69644772	69645244	473	119	4	65.83	6.46	0.35
chr5	134175905	134176405	501	311	4	63.59	6.46	0.39
chr5	134178402	134178936	535	193	4	61.05	6.46	0.5
chr5	140874060	140874498	439	266	4	68.77	6.46	0.33
chr6	29912649	29913092	444	149	4	68.32	6.46	0.34
chr6	32530275	32530875	601	408	5	75	6.46	0.23
chr6	63479684	63480142	459	348	4	67.01	6.46	0.35
chr7	290792	291287	496	320	4	63.98	6.46	0.39
chr7	63353757	63354296	540	405	5	80.01	6.46	0.21
chr7	63353757	63354296	540	405	5	80.01	6.46	0.21
chr7	64569823	64570286	464	163	4	66.59	6.46	0.35
chr7	73294786	73295219	434	171	4	69.22	6.46	0.32
chr7	91263265	91263725	461	348	4	66.84	6.46	0.35
chr7	91264730	91265169	440	324	5	89.76	6.46	0.19
chr8	406699	407232	534	160	5	80.54	6.46	0.21
chr8	7462415	7462976	562	105	4	59.16	6.46	0.53
chr8	7476218	7476815	598	139	5	75.23	6.46	0.23
chr8	10854035	10854578	544	153	5	79.66	6.46	0.21
chr8	12958962	12959400	439	160	4	68.77	6.46	0.33
chr8	19237806	19238218	413	261	4	71.18	6.46	0.26
chr8	23085268	23085809	542	129	4	60.55	6.46	0.51
chr8	29633313	29633864	552	410	4	59.84	6.46	0.53
chr9	2388764	2389271	508	140	4	63.05	6.46	0.41
chr9	5110457	5110900	444	192	4	68.32	6.46	0.34
chr9	5110457	5110900	444	192	4	68.32	6.46	0.34
chr9	5111625	5112110	486	356	4	64.78	6.46	0.37
chr9	134325659	134326453	795	425	5	62.21	6.46	0.48
chrx	1187363	1187856	494	297	4	64.14	6.46	0.39
chrx	1293731	1294303	573	162	4	58.41	6.46	0.55
chrx	151563405	151563808	404	231	4	72.06	6.46	0.26
chry	11170016	11170422	407	252	4	71.76	6.46	0.25
chr1	1280880	1281157	278	139	4	101.34	6.45	0.21
chr1	36306083	36306757	675	236	6	81.55	6.45	0.2
chr1	157551437	157551697	261	130	4	112.19	6.45	0.24
chr10	70882229	70882665	437	250	5	76.39	6.45	0.23
chr11	3393104	3393466	363	181	4	70.65	6.45	0.26
chr11	8947227	8947664	438	293	6	106.75	6.45	0.22
chr11	17548175	17548627	453	266	5	74.71	6.45	0.23
chr12	112977435	112977922	488	326	5	71.27	6.45	0.26
chr12	130335054	130335526	473	152	5	72.71	6.45	0.25
chr13	109787429	109787843	415	286	5	78.81	6.45	0.22
chr13	110938119	110938748	630	142	6	85.48	6.45	0.2
chr14	73491520	73491989	470	134	5	73	6.45	0.25
chr14	88385545	88386006	462	332	5	73.8	6.45	0.24
chr16	2090047	2090665	619	165	5	60.49	6.45	0.52
chr16	23148351	23149097	747	444	8	111.09	6.45	0.24
chr16	31568251	31568883	633	174	6	85.21	6.45	0.2
chr16	68645165	68646245	1081	195	10	125.81	6.45	0.26
chr16	88194580	88194946	367	183	4	70.65	6.45	0.26
chr17	9904670	9905254	585	178	5	63.01	6.45	0.41
chr18	12407540	12408058	519	194	5	68.44	6.45	0.34
chr19	16196668	16196998	331	165	4	80.55	6.45	0.21
chr19	43781377	43781866	490	291	6	100.1	6.45	0.21
chr2	38882907	38883526	620	465	5	60.41	6.45	0.52
chr2	129935015	129935321	307	153	4	90.78	6.45	0.19
chr20	52619570	52619923	354	177	4	70.65	6.45	0.26
chr20	63860200	63860551	352	176	4	70.65	6.45	0.26
chr22	22580458	22580792	335	167	4	80.55	6.45	0.21
chr4	54658520	54659030	511	325	5	69.15	6.45	0.32
chr4	57491347	57491727	381	190	4	61.13	6.45	0.5
chr5	33501124	33501538	415	231	5	78.81	6.45	0.22
chr5	85549191	85549557	367	183	4	70.65	6.45	0.26
chr7	73623186	73623560	375	187	4	70.65	6.45	0.26
chr7	128790659	128791382	724	538	7	95	6.45	0.2
chr7	142791533	142792050	518	195	6	96.83	6.45	0.21
chr9	92948006	92948372	367	183	4	70.65	6.45	0.26
chr9	118082783	118083266	484	313	9	117.97	6.45	0.25
chr9	118082783	118083266	484	313	9	117.97	6.45	0.25
chr9	128276470	128277144	675	505	7	99.55	6.45	0.2
chr9	128276470	128277144	675	505	7	99.55	6.45	0.2
chr9	134863983	134864254	272	136	4	101.34	6.45	0.21
chrx	100149891	100150126	236	118	4	134.71	6.45	0.29
chr1	143744018	143744584	567	419	10	110.74	6.43	0.24
[truncated: 16,410 more rows]
