# Supplementary material for: LncRNA SNHG11 facilitates tumor metastasis by interacting with and stabilizing HIF-1α
Source: Oncogene. 2020 Oct 15;39(46):7005–18. doi: 10.1038/s41388-020-01512-8 (PMC7661343; doi:10.1038/s41388-020-01512-8)
Supplement: Supplementary file 3 — Supplementary Table 10. Correlations of genes with SNHG11 in TCGA-COAD [file 41388_2020_1512_MOESM3_ESM.xls]

## Sheet: SNHG11_co-expressed_genes
co_exp_gene	co_exp_gene_chr	co_exp_gene_start	co_exp_gene_end	co_exp_gene_strand	co_exp_gene_id	cor	cor_p
5S_rRNA	chr17	37940704	37940790	-	ENSG00000277488	-0.0373105	0.400452
5S_rRNA	chr9	41237440	41237557	-	ENSG00000277049	-0.0373105	0.400452
5S_rRNA	chr1	143439605	143439714	+	ENSG00000252830	-0.0373105	0.400452
5S_rRNA	chr11	102057854	102057960	+	ENSG00000274097	-0.0373105	0.400452
5S_rRNA	chr5	146586099	146586200	-	ENSG00000280646	-0.0373105	0.400452
5S_rRNA	chr20	30816156	30816274	-	ENSG00000275305	-0.0373105	0.400452
5S_rRNA	chr17	38144201	38144287	-	ENSG00000274663	-0.0373105	0.400452
5S_rRNA	chrX	151026295	151026406	-	ENSG00000212595	-0.0373105	0.400452
5S_rRNA	chr6	15522195	15522300	-	ENSG00000277411	-0.0373105	0.400452
5S_rRNA	chrX	148008100	148008215	-	ENSG00000201285	-0.0373105	0.400452
5S_rRNA	chr8	48316669	48316770	+	ENSG00000277418	-0.0373105	0.400452
5S_rRNA	chr4	67439992	67440118	+	ENSG00000274759	-0.0373105	0.400452
5S_rRNA	chr1	146539541	146539663	-	ENSG00000274408	-0.0373105	0.400452
5S_rRNA	chr1	144265217	144265326	+	ENSG00000276442	-0.0373105	0.400452
5S_rRNA	chr20	29874059	29874177	+	ENSG00000283433	-0.0373105	0.400452
5S_rRNA	chr1	207708898	207708981	-	ENSG00000274059	-0.0373105	0.400452
5S_rRNA	chr2	89600571	89600680	+	ENSG00000276861	-0.0373105	0.400452
5_8S_rRNA	chr22	11249809	11249959	-	ENSG00000276871	0.022017	0.619856
5_8S_rRNA	chr20	30484925	30485076	-	ENSG00000275877	0.022017	0.619856
5_8S_rRNA	chr14	16057472	16057622	+	ENSG00000283274	0.022017	0.619856
5_8S_rRNA	chr20	29297095	29297246	-	ENSG00000283568	0.022017	0.619856
5_8S_rRNA	chr20	29741510	29741661	-	ENSG00000283291	0.022017	0.619856
7SK	chr1	120670127	120670376	+	ENSG00000275933	-0.298697	5.70609e-12
7SK	chr1	120228046	120228295	-	ENSG00000277313	-0.298697	5.70609e-12
7SK	chr1	149290513	149290762	+	ENSG00000273591	-0.298697	5.70609e-12
7SK	chr3	124792319	124792562	-	ENSG00000276626	-0.298697	5.70609e-12
7SK	chr11	120365666	120365963	+	ENSG00000274303	-0.298697	5.70609e-12
7SK	chr17	35889558	35889804	+	ENSG00000271394	-0.298697	5.70609e-12
A1BG	chr19	58345178	58353499	-	ENSG00000121410	-0.149675	0.000696466
A1BG-AS1	chr19	58347751	58355183	+	ENSG00000268895	-0.185169	2.57773e-05
A1CF	chr10	50799409	50885675	-	ENSG00000148584	0.108401	0.0143155
A2M	chr12	9067664	9116229	-	ENSG00000175899	-0.269011	6.64133e-10
A2M-AS1	chr12	9065177	9068060	+	ENSG00000245105	-0.206201	2.65568e-06
A2ML1	chr12	8822472	8887001	+	ENSG00000166535	-0.162284	0.000232938
A2ML1-AS1	chr12	8776219	8830947	-	ENSG00000256661	-0.107006	0.0156253
A2ML1-AS2	chr12	8819816	8820713	-	ENSG00000256904	-0.115659	0.00894085
A2MP1	chr12	9228533	9275817	-	ENSG00000256069	-0.375471	1.60781e-18
A3GALT2	chr1	33306766	33321098	-	ENSG00000184389	-0.00246602	0.955697
A4GALT	chr22	42692121	42721298	-	ENSG00000128274	-0.0842577	0.0572339
A4GNT	chr3	138123718	138132387	-	ENSG00000118017	-0.246053	1.8042e-08
AA06	chr17	33529787	33533760	-	ENSG00000265544	-0.148686	0.000756339
AAAS	chr12	53307456	53324864	-	ENSG00000094914	0.376031	1.41747e-18
AACS	chr12	125065379	125143333	+	ENSG00000081760	-0.00552316	0.900978
AACSP1	chr5	178764861	178818435	-	ENSG00000250420	0.0193504	0.662864
AADAC	chr3	151814037	151828488	+	ENSG00000114771	0.0477415	0.281872
AADACL2	chr3	151733916	151761339	+	ENSG00000197953	-0.35447	1.51935e-16
AADACL2-AS1	chr3	151751443	151928175	-	ENSG00000242908	0.0722654	0.103078
AADACL3	chr1	12716115	12728759	+	ENSG00000188984	-0.0405728	0.360511
AADACL4	chr1	12644547	12667086	+	ENSG00000204518	-0.152304	0.00055807
AADACP1	chr3	151770428	151784894	+	ENSG00000240602	0.0856543	0.0532172
AADAT	chr4	170060222	170091699	-	ENSG00000109576	0.0392768	0.376071
AAED1	chr9	96639577	96655303	-	ENSG00000158122	-0.237758	5.50227e-08
AAGAB	chr15	67201033	67255195	-	ENSG00000103591	-0.195007	9.17611e-06
AAK1	chr2	69457997	69674349	-	ENSG00000115977	-0.265402	1.14015e-09
AAMDC	chr11	77821109	77918432	+	ENSG00000087884	0.276974	1.9587e-10
AAMP	chr2	218264123	218270257	-	ENSG00000127837	0.394139	2.11416e-20
AANAT	chr17	76453351	76470117	+	ENSG00000129673	-0.0490317	0.269056
AAR2	chr20	36236459	36270918	+	ENSG00000131043	0.787656	6.31104e-109
AARD	chr8	116938199	116944487	+	ENSG00000205002	-0.164778	0.000185747
AARS	chr16	70252295	70289543	-	ENSG00000090861	0.342197	1.86223e-15
AARS2	chr6	44299654	44313326	-	ENSG00000124608	0.201483	4.51655e-06
AARSD1	chr17	42950526	42964498	-	ENSG00000266967	0.220899	4.68609e-07
AARSP1	chr4	132592084	132592536	+	ENSG00000249038	-0.0465613	0.293952
AASDH	chr4	56338287	56387508	-	ENSG00000157426	-0.182199	3.48485e-05
AASDHPPT	chr11	106075501	106098710	+	ENSG00000149313	-0.0896076	0.043101
AASS	chr7	122075647	122144280	-	ENSG00000008311	-0.292902	1.50984e-11
AATBC	chr21	43805758	43812567	-	ENSG00000215458	0.00336542	0.939566
AATF	chr17	36948875	37056871	+	ENSG00000275700	0.36422	1.91677e-17
AATK	chr17	81117295	81166077	-	ENSG00000181409	0.0661642	0.135655
AATK-AS1	chr17	81165507	81183164	+	ENSG00000225180	0.00323179	0.941961
AB015752.3	chr8	90534611	90620070	-	ENSG00000254180	-0.166702	0.000155626
AB019438.66	chr14	106436415	106436555	-	ENSG00000228757	-0.0328772	0.458784
AB019440.50	chr14	106206603	106208571	+	ENSG00000271201	0.0541271	0.222367
AB019441.29	chr14	105978520	105979146	-	ENSG00000225200	0.131957	0.00282877
ABALON	chr20	31721507	31723409	+	ENSG00000281376	0.0783576	0.0770707
ABAT	chr16	8674565	8784575	+	ENSG00000183044	0.356079	1.08502e-16
ABC12-47964100C23.1	chr9	40481559	40497591	-	ENSG00000274067	-0.0540375	0.223135
ABC7-42404400C24.1	chr10	47750864	47763592	-	ENSG00000277758	-0.287393	3.7317e-11
ABC7-42418200C9.1	chr13	18408806	18431605	+	ENSG00000268486	-0.067887	0.125742
ABC7-481722F1.1	chr7	37032	37477	+	ENSG00000273644	-0.00463327	0.91687
ABCA1	chr9	104781002	104928237	-	ENSG00000165029	-0.457698	8.99294e-28
ABCA10	chr17	69147214	69244846	-	ENSG00000154263	-0.367294	9.83315e-18
ABCA11P	chr4	425435	474129	-	ENSG00000251595	-0.0654811	0.139748
ABCA12	chr2	214931542	215138428	-	ENSG00000144452	-0.29433	1.19023e-11
ABCA13	chr7	48171458	48647496	+	ENSG00000179869	-0.0262625	0.554027
ABCA17P	chr16	2339150	2426699	+	ENSG00000238098	0.0176284	0.69125
ABCA2	chr9	137007227	137028922	-	ENSG00000107331	0.105406	0.0172564
ABCA3	chr16	2275881	2340746	-	ENSG00000167972	-0.284388	6.06242e-11
ABCA4	chr1	93992835	94121132	-	ENSG00000198691	-0.187581	2.01083e-05
ABCA5	chr17	69244311	69327244	-	ENSG00000154265	-0.314686	3.46946e-13
ABCA6	chr17	69078702	69141888	-	ENSG00000154262	-0.421217	2.37252e-23
ABCA7	chr19	1040101	1065572	+	ENSG00000064687	0.0503786	0.256108
ABCA8	chr17	68867292	68955392	-	ENSG00000141338	-0.316362	2.56139e-13
ABCA9	chr17	68974488	69061064	-	ENSG00000154258	-0.389718	6.04659e-20
ABCA9-AS1	chr17	68944531	69042784	+	ENSG00000231749	0.19585	8.37815e-06
ABCB1	chr7	87503633	87713323	-	ENSG00000085563	0.122774	0.00549758
ABCB10	chr1	229516582	229558695	-	ENSG00000135776	-0.12684	0.00411755
ABCB10P1	chr15	23179869	23182049	+	ENSG00000274099	0.0071437	0.872146
ABCB10P3	chr15	28402868	28405033	+	ENSG00000261524	-0.035685	0.421304
ABCB10P4	chr15	28506625	28508808	-	ENSG00000260053	-0.00588697	0.894493
ABCB11	chr2	168922938	169031322	-	ENSG00000073734	-0.442472	7.31978e-26
ABCB4	chr7	87401697	87480435	-	ENSG00000005471	-0.0331253	0.4554
ABCB5	chr7	20615207	20777038	+	ENSG00000004846	-0.347626	6.22981e-16
ABCB6	chr2	219209768	219218990	-	ENSG00000115657	0.34815	5.59822e-16
ABCB7	chrX	75053172	75156732	-	ENSG00000131269	0.106072	0.01656
ABCB8	chr7	151028422	151047782	+	ENSG00000197150	0.285125	5.3847e-11
ABCB9	chr12	122920951	122981649	-	ENSG00000150967	0.260044	2.50607e-09
ABCC1	chr16	15949577	16143074	+	ENSG00000103222	0.296497	8.27748e-12
ABCC10	chr6	43427366	43450430	+	ENSG00000124574	0.402174	3.00419e-21
ABCC11	chr16	48166910	48247568	-	ENSG00000121270	-0.0321072	0.469379
ABCC12	chr16	48082973	48156018	-	ENSG00000140798	-0.105567	0.0170861
ABCC13	chr21	14236206	14362754	+	ENSG00000243064	-0.0561655	0.205412
ABCC2	chr10	99782732	99852192	+	ENSG00000023839	0.366108	1.27327e-17
ABCC3	chr17	50634777	50692252	+	ENSG00000108846	-0.0081157	0.85493
ABCC4	chr13	95019829	95301446	-	ENSG00000125257	0.0660959	0.13606
ABCC5	chr3	183919934	184018015	-	ENSG00000114770	0.16995	0.000114932
ABCC5-AS1	chr3	184006338	184011419	+	ENSG00000223882	-0.290166	2.37215e-11
ABCC6	chr16	16148928	16223522	-	ENSG00000091262	0.342718	1.67795e-15
ABCC6P1	chr16	18571162	18598328	+	ENSG00000256340	0.218402	6.3464e-07
ABCC6P2	chr16	14820792	14824702	-	ENSG00000255277	0.304312	2.17621e-12
ABCC8	chr11	17392885	17476845	-	ENSG00000006071	-0.193633	1.0634e-05
ABCC9	chr12	21797401	21942529	-	ENSG00000069431	-0.361694	3.30028e-17
ABCD1	chrX	153724868	153744762	+	ENSG00000101986	0.202856	3.87463e-06
ABCD1P2	chr10	38601418	38605609	+	ENSG00000215151	0.0403835	0.362758
ABCD1P3	chr16	32475051	32478250	-	ENSG00000261233	0.000507408	0.99088
ABCD1P4	chr22	16387694	16390887	+	ENSG00000225293	-0.0373846	0.399516
ABCD1P5	chr2	91840601	91843802	+	ENSG00000214330	-0.0199524	0.653051
ABCD2	chr12	39550033	39619751	-	ENSG00000173208	-0.508712	6.38622e-35
ABCD3	chr1	94418455	94518666	+	ENSG00000117528	-0.366106	1.27375e-17
ABCD4	chr14	74285423	74303056	-	ENSG00000119688	-0.146702	0.000890994
ABCE1	chr4	145097932	145129179	+	ENSG00000164163	-0.126225	0.00430361
ABCF1	chr6	30571376	30597179	+	ENSG00000204574	0.287637	3.58617e-11
ABCF2	chr7	151207837	151227230	-	ENSG00000033050	0.492374	1.68612e-32
ABCF2P1	chr3	88317156	88319022	+	ENSG00000242159	0.200506	5.03358e-06
ABCF2P2	chr7	72103181	72104209	+	ENSG00000228769	-0.115849	0.00882798
ABCF3	chr3	184186023	184194012	+	ENSG00000161204	0.329117	2.3882e-14
ABCG1	chr21	42199689	42297244	+	ENSG00000160179	0.115691	0.00892135
ABCG2	chr4	88090264	88231322	-	ENSG00000118777	-0.321385	1.01966e-13
ABCG4	chr11	119149012	119162653	+	ENSG00000172350	-0.14363	0.00114379
ABCG5	chr2	43812472	43838865	-	ENSG00000138075	-0.115775	0.00887172
ABCG8	chr2	43838964	43878466	+	ENSG00000143921	-0.117543	0.00787928
ABHD1	chr2	27123789	27130812	+	ENSG00000143994	0.175077	7.04297e-05
ABHD10	chr3	111979010	111993363	+	ENSG00000144827	-0.173542	8.16685e-05
ABHD11	chr7	73736094	73738867	-	ENSG00000106077	0.39559	1.49197e-20
ABHD11-AS1	chr7	73735038	73736054	+	ENSG00000225969	0.178475	5.05149e-05
ABHD12	chr20	25294743	25390983	-	ENSG00000100997	0.546348	5.02422e-41
ABHD12B	chr14	50872160	50904970	+	ENSG00000131969	-0.0736224	0.0967533
ABHD13	chr13	108218379	108234255	+	ENSG00000139826	-0.113828	0.0100921
ABHD14A	chr3	51971426	51981199	+	ENSG00000248487	0.123942	0.00506391
ABHD14A-ACY1	chr3	51974706	51989183	+	ENSG00000114786	0.444005	4.74806e-26
ABHD14B	chr3	51968510	51983409	-	ENSG00000114779	0.135023	0.00224483
ABHD15	chr17	29560547	29567137	-	ENSG00000168792	0.0782891	0.0773304
ABHD15-AS1	chr17	29560547	29707090	+	ENSG00000264031	-0.0600113	0.176011
ABHD16A	chr6	31686949	31703444	-	ENSG00000204427	0.0869514	0.0496998
ABHD17A	chr19	1876810	1885547	-	ENSG00000129968	0.31339	4.38086e-13
ABHD17AP1	chr1	148146395	148149566	+	ENSG00000198658	0.12432	0.00493014
ABHD17AP3	chr1	214605470	214608840	-	ENSG00000250536	0.0866064	0.0506158
ABHD17AP4	chr22	20667836	20670984	-	ENSG00000229107	0.141598	0.00134573
ABHD17AP5	chr22	22114844	22118005	-	ENSG00000263366	0.0224096	0.613627
ABHD17AP6	chr17	20814620	20844257	+	ENSG00000226981	-0.0083532	0.850734
ABHD17AP7	chr16	32726615	32729537	-	ENSG00000260864	-0.0373768	0.399614
ABHD17AP8	chr16	32199902	32202822	+	ENSG00000260540	0.0223282	0.614917
ABHD17AP9	chr16	33140850	33143797	+	ENSG00000261536	-0.111239	0.0119446
ABHD17B	chr9	71862452	71910931	-	ENSG00000107362	-0.212189	1.32935e-06
ABHD17C	chr15	80679684	80755621	+	ENSG00000136379	-0.227922	1.95864e-07
ABHD18	chr4	127965306	128039711	+	ENSG00000164074	-0.227274	2.12543e-07
ABHD2	chr15	89087459	89202360	+	ENSG00000140526	-0.278833	1.4646e-10
ABHD3	chr18	21650897	21704805	-	ENSG00000158201	-0.510354	3.58671e-35
ABHD4	chr14	22598237	22613215	+	ENSG00000100439	-0.194628	9.55842e-06
ABHD5	chr3	43690113	43734371	+	ENSG00000011198	-0.470747	1.7305e-29
ABHD6	chr3	58237506	58295693	+	ENSG00000163686	-0.116043	0.00871466
ABHD8	chr19	17292131	17310236	-	ENSG00000127220	0.162645	0.000225471
ABI1	chr10	26746593	26861087	-	ENSG00000136754	-0.242198	3.04461e-08
ABI2	chr2	203328219	203447723	+	ENSG00000138443	-0.171875	9.57812e-05
ABI3	chr17	49210227	49223225	+	ENSG00000108798	-0.169571	0.000119103
ABI3BP	chr3	100749156	100993515	-	ENSG00000154175	-0.390872	4.60311e-20
ABL1	chr9	130713946	130887675	+	ENSG00000097007	0.0327131	0.461031
ABL2	chr1	179099327	179229684	-	ENSG00000143322	-0.130845	0.00307264
ABLIM1	chr10	114431113	114685003	-	ENSG00000099204	-0.504644	2.63349e-34
ABLIM2	chr4	7965310	8158832	-	ENSG00000163995	0.385238	1.72608e-19
ABLIM3	chr5	149141483	149260542	+	ENSG00000173210	-0.360364	4.38411e-17
ABO	chr9	133250401	133275214	-	ENSG00000175164	-0.114377	0.0097336
ABR	chr17	1003518	1229021	-	ENSG00000159842	-0.0323292	0.466311
ABRA	chr8	106759483	106770245	-	ENSG00000174429	-0.20819	2.11506e-06
ABRACL	chr6	139028682	139043302	+	ENSG00000146386	0.232141	1.14402e-07
ABT1	chr6	26596952	26600744	+	ENSG00000146109	0.532369	1.14321e-38
ABT1P1	chr4	99022311	99023131	-	ENSG00000250496	-0.226017	2.48857e-07
ABTB1	chr3	127672935	127680920	+	ENSG00000114626	0.103934	0.0188863
ABTB2	chr11	34150988	34358008	-	ENSG00000166016	0.0647698	0.14411
AC000032.2	chr1	109693117	109693742	-	ENSG00000260246	-0.0203914	0.645932
AC000036.4	chr22	50735825	50738139	-	ENSG00000225929	-0.311468	6.17978e-13
AC000041.8	chr22	29419155	29423193	-	ENSG00000242156	-0.184119	2.86903e-05
AC000067.1	chr22	19667023	19667555	+	ENSG00000225007	0.172284	9.21219e-05
AC000068.10	chr22	19456503	19456962	+	ENSG00000273212	0.203627	3.55363e-06
AC000068.5	chr22	19447893	19450105	+	ENSG00000185065	0.0226071	0.610506
AC000077.2	chr22	19630750	19633574	-	ENSG00000230485	-0.0815492	0.0657408
AC000078.5	chr22	19887289	19887970	+	ENSG00000232926	0.0721965	0.103408
AC000081.2	chr22	19238443	19238739	-	ENSG00000230194	-0.125447	0.0045503
AC000089.3	chr22	19792294	19793094	+	ENSG00000235776	0.0429568	0.332961
AC000095.11	chr22	19023056	19023550	+	ENSG00000273164	-0.0669015	0.131342
AC000099.1	chr7	127215127	127229921	+	ENSG00000236340	-0.109986	0.0129445
AC000111.3	chr7	117560733	117564676	-	ENSG00000232661	-0.0886713	0.0453373
AC000111.4	chr7	117487737	117487929	+	ENSG00000237974	-0.0320698	0.469897
AC000111.5	chr7	117586207	117586416	-	ENSG00000234001	-0.228183	1.89524e-07
AC000111.6	chr7	117604791	117647415	-	ENSG00000083622	0.0365615	0.409982
AC000120.7	chr7	92200014	92206857	-	ENSG00000243107	-0.176138	6.35276e-05
AC000123.2	chr7	127359785	127364759	-	ENSG00000280347	-0.255721	4.67017e-09
AC000123.3	chr7	127349833	127350293	-	ENSG00000279265	0.0884259	0.0459394
AC000123.4	chr7	127350128	127351523	+	ENSG00000224138	-0.0630495	0.155091
AC000124.1	chr7	127476883	127485804	+	ENSG00000226770	-0.0528868	0.233161
AC000362.1	chr7	126980967	126981778	+	ENSG00000230820	-0.143868	0.00112204
AC000367.1	chr7	126868767	126870532	-	ENSG00000224981	-0.0326023	0.462551
AC000370.2	chr7	126378970	126424185	+	ENSG00000241921	-0.150118	0.000671137
AC000374.1	chr7	126511135	126512879	+	ENSG00000227249	-0.153898	0.000487049
AC000403.4	chr13	76887551	76891135	+	ENSG00000278727	-0.304478	2.11418e-12
AC001226.7	chr13	77027944	77028482	+	ENSG00000274898	0.0412906	0.35207
AC002044.1	chr16	73015047	73016016	-	ENSG00000279591	0.104746	0.0179715
AC002044.3	chr16	73005601	73006141	-	ENSG00000280092	-0.253959	6.00028e-09
AC002044.4	chr16	73014319	73014476	-	ENSG00000272330	0.0037181	0.933247
AC002056.3	chr22	50754675	50755434	-	ENSG00000213683	0.117682	0.00780579
AC002056.5	chr22	50740593	50743520	-	ENSG00000254499	-0.0937946	0.0342045
AC002059.10	chr22	29316744	29317220	-	ENSG00000273216	-0.0326306	0.462162
AC002064.4	chr7	90266034	90270216	-	ENSG00000234459	-0.24926	1.1596e-08
AC002064.5	chr7	90312496	90322592	+	ENSG00000225498	-0.2027	3.9431e-06
AC002064.7	chr7	90345873	90346218	-	ENSG00000280440	0.0169429	0.702673
AC002066.1	chr7	116238260	116499465	-	ENSG00000237813	-0.296429	8.37175e-12
AC002069.5	chr7	88564793	88566281	-	ENSG00000228928	-0.0415381	0.349188
AC002069.6	chr7	88512029	88513187	-	ENSG00000235639	-0.196869	7.50182e-06
AC002075.3	chr7	93777839	93778514	+	ENSG00000225898	-0.0859509	0.0523951
AC002075.4	chr7	93669826	93670077	-	ENSG00000237729	0.141004	0.00141066
AC002076.10	chr7	93890913	93893601	+	ENSG00000234695	0.153332	0.000511229
AC002115.5	chr19	35597907	35601501	+	ENSG00000224910	-0.0458603	0.301288
AC002115.9	chr19	35608285	35612666	-	ENSG00000267626	-0.0865457	0.0507784
AC002116.7	chr19	36014508	36045972	+	ENSG00000267698	0.259645	2.65549e-09
AC002116.8	chr19	36008638	36014235	-	ENSG00000248101	0.0135874	0.759523
AC002117.1	chr17	45150400	45161510	-	ENSG00000224505	0.00404589	0.927377
AC002127.2	chr7	88749470	88749694	+	ENSG00000227979	-0.0303595	0.493918
AC002127.4	chr7	88710631	88756725	+	ENSG00000233420	-0.109462	0.0133846
AC002128.5	chr19	35251440	35253639	-	ENSG00000271366	-0.121895	0.00584596
AC002306.1	chr19	19606350	19608660	+	ENSG00000259242	-0.102251	0.0209139
AC002310.10	chr16	30537202	30538231	-	ENSG00000260494	-0.0355858	0.422598
AC002310.11	chr16	30525923	30534852	-	ENSG00000261459	-0.0413215	0.351709
AC002310.12	chr16	30534752	30537144	+	ENSG00000235560	0.0962314	0.0297861
AC002310.14	chr16	30526918	30528294	+	ENSG00000278922	0.119536	0.00688035
AC002310.17	chr16	30587662	30587920	-	ENSG00000261588	0.180295	4.21728e-05
AC002310.7	chr16	30572250	30583860	+	ENSG00000239791	0.204575	3.19329e-06
AC002314.4	chr19	35683778	35684201	-	ENSG00000267190	-0.105582	0.0170696
AC002331.1	chr16	26584755	26594813	-	ENSG00000236481	-0.194278	9.92436e-06
AC002366.3	chrX	11334233	11335901	-	ENSG00000232392	-0.254618	5.46413e-09
AC002368.4	chrX	148498113	148500615	-	ENSG00000237741	-0.13397	0.0024316
AC002383.2	chr7	89443974	89494262	+	ENSG00000227863	-0.183812	2.96007e-05
AC002386.1	chr7	109322320	109326315	-	ENSG00000230941	-0.148542	0.000765453
AC002398.11	chr19	35747057	35753415	-	ENSG00000267439	-0.072994	0.0996426
AC002398.12	chr19	35754566	35755490	+	ENSG00000267328	-0.134249	0.0023808
AC002398.13	chr19	35769144	35771028	-	ENSG00000267049	0.0522497	0.238847
AC002398.9	chr19	35745678	35754519	+	ENSG00000188223	-0.0460473	0.29932
AC002400.1	chr16	23500905	23501630	+	ENSG00000261528	-0.32118	1.05912e-13
AC002401.1	chr17	50135586	50146176	+	ENSG00000236472	0.0359062	0.41843
AC002429.4	chr7	95018407	95018554	+	ENSG00000231153	-0.242259	3.01954e-08
AC002429.5	chr7	95035731	95214332	-	ENSG00000236197	-0.29701	7.5913e-12
AC002451.3	chr7	95596682	95613719	+	ENSG00000231170	0.130008	0.00326849
AC002454.1	chr7	92836483	92917187	+	ENSG00000237819	-0.167751	0.000141197
AC002456.2	chr7	90590619	90597353	-	ENSG00000223969	-0.202094	4.21937e-06
AC002463.3	chr7	112622378	112708080	+	ENSG00000223646	-0.0672855	0.129137
AC002465.2	chr7	117300861	117322236	+	ENSG00000238202	-0.178437	5.07045e-05
AC002467.7	chr7	107742817	107744581	-	ENSG00000241764	0.406177	1.11395e-21
AC002472.11	chr22	21031357	21043969	+	ENSG00000226872	-0.00426536	0.92345
AC002480.2	chr7	22649960	22665533	-	ENSG00000238033	-0.329534	2.20551e-14
AC002480.3	chr7	22563337	22573996	+	ENSG00000232759	-0.423052	1.46325e-23
AC002480.4	chr7	22589705	22591622	+	ENSG00000232949	-0.358446	6.58823e-17
AC002480.5	chr7	22571607	22661792	-	ENSG00000225541	-0.304634	2.05775e-12
AC002486.2	chr7	20588990	20590085	+	ENSG00000231525	0.00771145	0.862082
AC002486.3	chr7	20641558	20641948	-	ENSG00000223866	-0.0372276	0.4015
AC002511.2	chr19	35424062	35424652	-	ENSG00000233214	0.0417342	0.346915
AC002511.3	chr19	35432957	35434642	-	ENSG00000232680	-0.0598589	0.177113
AC002519.6	chr16	31802947	31807973	+	ENSG00000261457	-0.0452051	0.308255
AC002519.8	chr16	31788202	31790993	+	ENSG00000259810	-0.139334	0.00160896
AC002523.1	chrX	149056716	149057166	+	ENSG00000242186	-0.0822159	0.0635559
AC002539.1	chr17	70017324	70128859	-	ENSG00000230258	-0.0293262	0.508743
AC002542.2	chr7	117187548	117187740	-	ENSG00000227532	-0.253868	6.07764e-09
AC002543.2	chr7	116873454	116876376	-	ENSG00000235945	-0.260871	2.22155e-09
AC002550.5	chr16	19706351	19715383	+	ENSG00000261312	-0.0423491	0.339851
AC002550.6	chr16	19694035	19694428	-	ENSG00000276571	-0.19892	5.99598e-06
AC002551.1	chr16	27643199	27644663	+	ENSG00000261736	-0.130667	0.00311341
AC002553.4	chr17	16084042	16084381	+	ENSG00000233979	-0.32774	3.10169e-14
AC002984.2	chr19	36173406	36173853	-	ENSG00000267005	-0.230354	1.4385e-07
AC002985.3	chr19	18907013	18934397	-	ENSG00000268193	0.094341	0.033168
AC003002.6	chr19	57389884	57419994	+	ENSG00000269533	-0.151752	0.000584789
AC003003.5	chr16	19304881	19310947	+	ENSG00000188477	-0.145955	0.0009472
AC003005.2	chr19	57477649	57482996	+	ENSG00000268266	-0.017587	0.691938
AC003005.4	chr19	57487718	57505381	+	ENSG00000268107	-0.016095	0.716897
AC003006.7	chr19	57682045	57753575	+	ENSG00000269026	0.0165359	0.709489
AC003009.1	chr16	13331368	13332583	-	ENSG00000262011	-0.0961898	0.0298572
AC003045.1	chr7	117439982	117440780	-	ENSG00000214684	-0.159984	0.000286212
AC003075.4	chr7	17279834	17299357	-	ENSG00000237773	0.182502	3.37998e-05
AC003080.4	chr7	111971222	111971988	-	ENSG00000234358	-0.157251	0.000364263
AC003084.2	chr7	117998858	118004045	-	ENSG00000234826	-0.0369251	0.405339
AC003088.1	chr7	110432239	110534754	-	ENSG00000226965	-0.103697	0.0191612
AC003090.1	chr7	25593351	25750994	-	ENSG00000223561	0.0220432	0.619439
AC003092.1	chr7	94022833	94066661	+	ENSG00000236453	-0.0653032	0.14083
AC003092.2	chr7	94071759	94077157	-	ENSG00000236938	-0.172083	9.39034e-05
AC003104.1	chr17	42270517	42272683	-	ENSG00000236194	-0.263065	1.61093e-09
AC003664.1	chr17	13299184	13306760	-	ENSG00000234634	-0.162409	0.000230341
AC003682.16	chr19	57625032	57626950	+	ENSG00000268392	-0.205265	2.9537e-06
AC003682.17	chr19	57664280	57665039	+	ENSG00000269097	-0.122942	0.00543335
AC003956.1	chr19	15124160	15126174	+	ENSG00000268564	0.149562	0.000703099
AC003958.2	chr17	41402416	41425049	+	ENSG00000234859	0.316435	2.52735e-13
AC003958.6	chr17	41334632	41335733	+	ENSG00000108516	-0.0430018	0.332454
AC003973.1	chr19	21940820	21941533	+	ENSG00000269615	-0.129675	0.00334969
AC003973.3	chr19	21965708	21968529	-	ENSG00000279377	-0.267045	8.92473e-10
AC003973.4	chr19	22017959	22036315	-	ENSG00000269504	-0.0488504	0.270832
AC003973.5	chr19	22043500	22050005	-	ENSG00000269199	-0.178995	4.79835e-05
AC003984.1	chr7	84532476	84584322	+	ENSG00000235139	-0.163689	0.000205132
AC003985.1	chr7	25321302	25326815	-	ENSG00000233824	-0.0979069	0.0270402
AC003986.5	chr7	19144293	19146253	+	ENSG00000229533	-0.0688816	0.120281
AC003986.6	chr7	19112474	19114271	+	ENSG00000232821	-0.237729	5.523e-08
AC003986.7	chr7	19119933	19121916	+	ENSG00000236536	-0.0276678	0.533014
AC003988.1	chr7	80246409	80312456	-	ENSG00000234223	-0.207087	2.40026e-06
AC003989.3	chr7	111394875	111395043	+	ENSG00000243621	-0.29371	1.32001e-11
AC003989.4	chr7	111411319	111411883	+	ENSG00000227948	-0.224736	2.91996e-07
AC003991.3	chr7	88219359	88304367	+	ENSG00000228113	-0.221488	4.3601e-07
AC004004.2	chr19	22501699	22501948	-	ENSG00000270317	-0.235643	7.26372e-08
AC004006.2	chr7	82657035	82657411	+	ENSG00000228711	-0.0395396	0.372882
AC004009.1	chr7	27380562	27381206	+	ENSG00000279655	-0.200662	4.94733e-06
AC004009.2	chr7	27412164	27412891	+	ENSG00000279429	-0.29271	1.55859e-11
AC004009.3	chr7	27361843	27409938	+	ENSG00000224322	-0.289812	2.51415e-11
AC004012.1	chr7	95471835	95473998	+	ENSG00000233942	-0.0776794	0.0796719
AC004014.3	chr7	108909453	108952666	+	ENSG00000229603	-0.277369	1.84161e-10
AC004019.10	chr22	17418697	17419828	+	ENSG00000229492	-0.0955921	0.0308951
AC004019.13	chr22	17580157	17589192	-	ENSG00000236754	-0.134484	0.0023387
AC004022.7	chr7	95348718	95348910	-	ENSG00000237160	-0.150939	0.00062638
AC004022.8	chr7	95350164	95351229	+	ENSG00000228751	-0.205493	2.87827e-06
AC004051.2	chr4	109303035	109316135	+	ENSG00000246774	-0.139851	0.001545
AC004053.1	chr4	104490965	104697592	+	ENSG00000245384	-0.168033	0.000137537
AC004054.1	chr4	91108023	91112790	-	ENSG00000248984	-0.217493	7.08145e-07
AC004057.1	chr4	113214046	113217170	-	ENSG00000196656	-0.00184448	0.966856
AC004062.2	chr4	111063583	111064227	+	ENSG00000251312	-0.10949	0.0133605
AC004063.1	chr4	104556960	104568877	+	ENSG00000250670	-0.147757	0.000816865
AC004066.2	chr4	105526596	105527397	-	ENSG00000216425	0.0870844	0.0493503
AC004066.3	chr4	105540190	105552355	-	ENSG00000250522	-0.0611434	0.167983
AC004067.5	chr4	109692004	109692703	+	ENSG00000273447	-0.0303991	0.493356
AC004069.1	chr4	105102891	105104004	-	ENSG00000251473	-0.0543793	0.220217
AC004069.2	chr4	105137280	105140619	-	ENSG00000251259	-0.0914945	0.0388757
AC004070.1	chrX	140216035	140216804	-	ENSG00000231110	-0.114538	0.00963075
AC004074.4	chrX	73237647	73238709	-	ENSG00000237014	-0.0953343	0.0313522
AC004076.5	chr19	57449689	57453011	+	ENSG00000276449	-0.00182181	0.967263
AC004076.7	chr19	57394183	57438457	+	ENSG00000268533	0.0495144	0.264365
AC004076.9	chr19	57437970	57477536	-	ENSG00000268163	0.067081	0.130308
AC004112.4	chr7	112328189	112409623	-	ENSG00000226851	-0.331453	1.52763e-14
AC004125.3	chr16	24236104	24252863	+	ENSG00000260264	-0.137149	0.00190709
AC004129.7	chr7	25185623	25188724	+	ENSG00000234406	-0.149836	0.000687153
AC004129.9	chr7	25212170	25212965	-	ENSG00000213798	0.0932651	0.0352351
AC004156.3	chr19	663482	669500	+	ENSG00000267666	0.0437237	0.324393
AC004158.1	chr16	72496967	72497341	-	ENSG00000280264	-0.0895616	0.0432086
AC004158.3	chr16	72425948	72533892	+	ENSG00000260664	-0.281346	9.85018e-11
AC004159.1	chr7	80096600	80097215	-	ENSG00000230853	0.0860258	0.0521892
AC004160.4	chr7	11406955	11414078	+	ENSG00000230435	-0.241853	3.18916e-08
AC004221.2	chr19	1238179	1239522	+	ENSG00000267778	0.0840505	0.0578507
AC004231.2	chr17	40921430	40975926	+	ENSG00000234477	0.436843	3.52174e-25
AC004237.1	chr5	132688681	132723725	+	ENSG00000230612	-0.16994	0.000115045
AC004257.1	chr19	15221015	15222297	-	ENSG00000269635	-0.219981	5.24088e-07
AC004381.6	chr16	20806429	20849668	+	ENSG00000005189	0.0520392	0.240747
AC004381.7	chr16	20743663	20766620	-	ENSG00000260510	-0.106331	0.0162961
AC004383.3	chrX	134522702	134522990	+	ENSG00000226107	-0.0275821	0.534282
AC004386.3	chrX	74342713	74342860	-	ENSG00000226515	-0.0601058	0.17533
AC004386.4	chrX	74376125	74376885	-	ENSG00000213269	0.269328	6.33138e-10
AC004448.2	chr17	19419035	19424357	+	ENSG00000227078	-0.0616428	0.16453
AC004448.5	chr17	19417804	19492991	-	ENSG00000235979	-0.138366	0.00173533
AC004449.6	chr19	637105	637537	-	ENSG00000261204	-0.0508502	0.251678
AC004453.8	chr7	44467897	44468304	+	ENSG00000146677	0.362133	3.00392e-17
AC004461.4	chr22	19055801	19056512	+	ENSG00000237347	-0.0277501	0.531794
AC004471.10	chr22	19124309	19128449	-	ENSG00000272682	0.0494896	0.264605
AC004471.9	chr22	19121529	19124503	+	ENSG00000223461	0.0603299	0.173724
AC004485.3	chr7	24196662	24255719	-	ENSG00000228944	-0.129716	0.00333965
AC004490.1	chr19	2212029	2215565	-	ENSG00000267122	-0.298847	5.56246e-12
AC004510.3	chr19	15827045	15835853	-	ENSG00000267308	0.179859	4.40438e-05
AC004535.2	chr7	10702676	10707406	+	ENSG00000236414	-0.142754	0.0012271
AC004538.3	chr7	11180902	11520175	+	ENSG00000230333	-0.326029	4.28513e-14
AC004540.4	chr7	26372144	26376701	-	ENSG00000225792	-0.150562	0.000646564
AC004540.5	chr7	26398593	26494256	+	ENSG00000214870	0.0381865	0.389474
AC004543.2	chr7	19813685	19818090	-	ENSG00000237921	-0.143156	0.00118817
AC004549.6	chr7	27733064	27740395	-	ENSG00000229893	0.0229568	0.604994
AC004593.3	chr7	29199540	29208970	-	ENSG00000235669	0.330465	1.84629e-14
AC004603.4	chr19	42821863	42826878	+	ENSG00000225877	-0.132314	0.00275426
AC004623.3	chr19	1372238	1374364	-	ENSG00000279488	0.203718	3.5173e-06
AC004637.1	chr19	3672582	3674295	+	ENSG00000267304	-0.28703	3.95772e-11
AC004691.5	chr7	30796691	30803410	-	ENSG00000229263	-0.205459	2.88931e-06
AC004692.4	chr7	43239066	43249268	-	ENSG00000228680	-0.303946	2.31875e-12
AC004692.5	chr7	43274159	43274582	+	ENSG00000213717	-0.0645698	0.145356
AC004702.2	chr17	20185082	20322973	+	ENSG00000263494	-0.267709	8.07951e-10
AC004744.3	chr7	18892096	18899433	-	ENSG00000226522	-0.219345	5.66213e-07
AC004754.3	chr16	249547	269943	+	ENSG00000269881	0.158368	0.000330234
AC004775.5	chr5	132817248	132818000	-	ENSG00000272203	0.0536836	0.226185
AC004791.2	chr19	15851993	15864904	-	ENSG00000267453	-0.137458	0.00186205
AC004813.1	chr12	119918001	119918375	+	ENSG00000279777	-0.0702312	0.113169
AC004824.1	chr1	17329012	17331796	-	ENSG00000280226	-0.0699856	0.114438
AC004837.4	chr7	39609610	39610290	-	ENSG00000231951	0.0131078	0.767763
AC004837.5	chr7	39700341	39703296	-	ENSG00000228554	0.0450212	0.310229
AC004840.8	chr7	2383698	2388652	+	ENSG00000230914	0.104248	0.0185276
AC004854.4	chr7	44848416	44849568	+	ENSG00000234183	0.266956	9.04354e-10
AC004854.5	chr7	44919669	44920329	+	ENSG00000230160	0.0532955	0.229564
AC004862.6	chr7	80312574	80391474	-	ENSG00000232667	-0.22704	2.18882e-07
AC004866.1	chr7	81335106	81335183	+	ENSG00000223514	-0.0967911	0.0288434
AC004866.3	chr7	81431731	81432796	+	ENSG00000224134	-0.0291301	0.511583
AC004869.2	chr7	46477822	46481578	-	ENSG00000230680	-0.125984	0.00437868
AC004870.3	chr7	47000620	47079128	-	ENSG00000229192	-0.120243	0.00655428
AC004870.4	chr7	46969702	47027481	+	ENSG00000223829	-0.300155	4.45146e-12
AC004870.5	chr7	47052793	47053674	+	ENSG00000214754	-0.0652766	0.140992
AC004878.2	chr7	75225433	75234310	+	ENSG00000277675	-0.148848	0.0007462
AC004878.8	chr7	75232928	75233924	+	ENSG00000263081	-0.076179	0.0856797
AC004893.10	chr7	98998538	98999930	-	ENSG00000238109	-0.130433	0.00316768
AC004893.11	chr7	99013165	99048240	+	ENSG00000242687	-0.225785	2.56172e-07
AC004895.4	chr7	6081103	6093085	+	ENSG00000231704	0.144596	0.00105794
AC004899.3	chr7	48846426	48852898	-	ENSG00000225705	-0.1092	0.0136089
AC004901.1	chr7	46890625	47049678	-	ENSG00000232072	-0.13559	0.00214977
AC004906.3	chr7	2944035	2947091	+	ENSG00000237286	-0.0857525	0.0529437
AC004911.2	chr7	145269514	145270384	+	ENSG00000226592	-0.0135252	0.76059
AC004920.2	chr7	50843578	50843732	-	ENSG00000228085	-0.0193529	0.662823
AC004920.3	chr7	50839363	50841992	-	ENSG00000236046	-0.0879232	0.0471936
AC004938.5	chr7	44511025	44511332	-	ENSG00000225443	0.000229589	0.995873
AC004941.3	chr7	149398204	149401456	+	ENSG00000228151	-0.126407	0.00424782
AC004941.5	chr7	149321865	149322092	-	ENSG00000231397	0.00890015	0.841086
AC004945.1	chr7	79353410	79354392	+	ENSG00000222024	-0.260211	2.44592e-09
AC004947.2	chr7	26551822	26557200	+	ENSG00000233760	-0.280003	1.21824e-10
AC004951.5	chr7	43984994	43990207	-	ENSG00000239556	0.148431	0.000772511
AC004951.6	chr7	44004046	44007866	-	ENSG00000228434	-0.174818	7.22195e-05
AC004953.1	chr7	101635218	101638685	+	ENSG00000279538	-0.0640146	0.148855
AC004967.7	chr7	97969005	97972254	-	ENSG00000243554	0.454237	2.49242e-27
AC004980.10	chr7	76650401	76650897	-	ENSG00000214243	0.123466	0.00523684
AC004980.7	chr7	76549360	76627982	+	ENSG00000205485	0.253477	6.42373e-09
AC004980.8	chr7	76521611	76522074	+	ENSG00000250778	-0.0880441	0.0468894
AC004980.9	chr7	76524515	76532692	+	ENSG00000230305	-0.029942	0.49988
AC004985.12	chr7	43961590	43973323	-	ENSG00000241057	0.226075	2.47048e-07
AC004987.10	chr7	39833286	39833793	-	ENSG00000231198	0.0204041	0.645727
AC004987.9	chr7	39833571	39834718	+	ENSG00000233225	0.0218592	0.622368
AC004988.1	chr7	40538127	40546928	-	ENSG00000203446	-0.219078	5.84817e-07
AC005008.2	chr7	81175508	81199115	+	ENSG00000237896	-0.0656623	0.138654
AC005008.3	chr7	81191398	81192009	+	ENSG00000226671	-0.125924	0.00439768
AC005009.1	chr7	86775081	86776022	-	ENSG00000231255	0.0276594	0.533138
AC005009.2	chr7	86784226	86786670	-	ENSG00000233073	-0.0247676	0.576814
AC005013.5	chr7	28957667	28959345	+	ENSG00000228421	-0.114083	0.00992445
AC005014.5	chr7	16583782	16586757	-	ENSG00000224280	0.109598	0.0132696
AC005017.2	chr7	28279211	28279700	-	ENSG00000174495	-0.00122729	0.977943
AC005019.2	chr7	13871856	13872513	+	ENSG00000213875	-0.124555	0.00484857
AC005019.3	chr7	13854355	13859025	-	ENSG00000224330	-0.202659	3.96091e-06
AC005033.6	chr2	74618856	74620979	-	ENSG00000233872	-0.159532	0.000297931
AC005034.2	chr2	75598071	75598559	+	ENSG00000230477	-0.0461849	0.297877
AC005037.3	chr2	200963263	201009102	+	ENSG00000183308	0.198139	6.53183e-06
AC005040.3	chr2	106963193	106963674	+	ENSG00000226905	-0.103631	0.0192378
AC005041.11	chr2	74407797	74413603	-	ENSG00000234521	-0.0683872	0.122972
AC005042.1	chr2	158551490	158552155	-	ENSG00000281472	-0.328847	2.51399e-14
AC005042.2	chr2	158548425	158549224	+	ENSG00000227331	-0.223569	3.37487e-07
AC005042.3	chr2	158703287	158703460	+	ENSG00000231675	-0.100733	0.0229014
AC005042.4	chr2	158658337	158735002	-	ENSG00000204380	-0.166466	0.000159051
AC005042.5	chr2	158685903	158753775	+	ENSG00000228586	-0.210208	1.67505e-06
AC005062.2	chr7	19918981	20140453	-	ENSG00000243004	0.0260543	0.557173
AC005076.5	chr7	87151423	87152420	-	ENSG00000224046	0.396983	1.06625e-20
AC005077.14	chr7	76071469	76074963	-	ENSG00000230882	-0.0353709	0.425406
AC005077.5	chr7	76173733	76177205	+	ENSG00000228829	0.0787473	0.0756075
AC005077.7	chr7	76108434	76132187	-	ENSG00000224273	-0.0125359	0.777624
AC005077.8	chr7	76113026	76113400	-	ENSG00000213549	-0.0491167	0.268226
AC005082.12	chr7	23206013	23208045	+	ENSG00000226816	-0.223114	3.56984e-07
AC005083.1	chr7	20217577	20221700	+	ENSG00000233834	0.395924	1.37681e-20
AC005086.1	chr7	102188599	102188828	-	ENSG00000279724	-0.216146	8.32242e-07
AC005086.2	chr7	102186819	102187039	-	ENSG00000280004	-0.193328	1.09865e-05
AC005086.3	chr7	102161120	102161337	-	ENSG00000280404	-0.245158	2.03887e-08
AC005094.2	chr7	21400920	21401613	-	ENSG00000229949	0.0648754	0.143457
AC005102.1	chr7	75835663	75836141	+	ENSG00000219039	0.197407	7.07539e-06
AC005104.3	chr2	241351340	241353104	-	ENSG00000223374	-0.00109117	0.980389
AC005105.2	chr7	28615097	28615888	-	ENSG00000225286	-0.232327	1.11698e-07
AC005150.1	chr4	162740668	162742048	+	ENSG00000248431	-0.0106208	0.810897
AC005152.3	chr17	72021851	72034092	-	ENSG00000228639	0.0473898	0.285436
AC005154.6	chr7	30516309	30594809	-	ENSG00000196295	0.0379549	0.392359
AC005154.7	chr7	30523143	30524535	-	ENSG00000244480	-0.147289	0.00084902
AC005154.8	chr7	30544053	30544431	+	ENSG00000226874	-0.167396	0.000145932
AC005160.3	chr7	40775558	40785217	+	ENSG00000227658	-0.248032	1.37434e-08
AC005162.4	chr7	29080284	29082527	+	ENSG00000229452	-0.228644	1.78786e-07
AC005162.5	chr7	28987028	28988899	+	ENSG00000233517	-0.270088	5.64394e-10
AC005176.1	chr19	39631300	39631446	-	ENSG00000269519	-0.0994308	0.0247346
AC005176.2	chr19	39638685	39642401	+	ENSG00000268153	-0.105841	0.0167986
AC005176.3	chr19	39644502	39644612	+	ENSG00000268243	-0.0548493	0.216249
AC005178.1	chr5	133720495	133720934	-	ENSG00000251243	-0.132007	0.0028182
AC005189.6	chr7	43767290	43767599	+	ENSG00000229497	-0.251343	8.67288e-09
AC005197.2	chr19	18881680	18883376	+	ENSG00000269694	-0.0621872	0.160827
AC005220.3	chr20	53940160	53942508	+	ENSG00000236352	-0.205291	2.94501e-06
AC005224.2	chr17	14210488	14217922	+	ENSG00000231595	-0.242225	3.03347e-08
AC005229.5	chr7	148580401	148580799	+	ENSG00000213210	-0.0646638	0.14477
AC005229.7	chr7	148637179	148637587	+	ENSG00000213209	0.0900515	0.0420736
AC005235.1	chr2	198299363	198375116	-	ENSG00000236653	0.0317468	0.474384
AC005237.2	chr2	241118725	241118943	+	ENSG00000235861	-0.0305195	0.491644
AC005237.4	chr2	241015599	241064116	-	ENSG00000225521	-0.115943	0.00877297
AC005251.3	chr7	20827326	20827753	+	ENSG00000219451	0.290292	2.32336e-11
AC005253.2	chr19	18557775	18561560	-	ENSG00000268030	0.0593393	0.180909
AC005255.3	chr19	14792318	14792533	+	ENSG00000256210	-0.276692	2.0466e-10
AC005255.5	chr19	14852032	14852944	-	ENSG00000269552	-0.123917	0.00507267
AC005255.6	chr19	14863786	14864715	-	ENSG00000172148	-0.12826	0.00371491
AC005256.1	chr19	1748056	1748745	+	ENSG00000267073	-0.0882138	0.0464653
AC005262.4	chr19	3130717	3131398	+	ENSG00000266944	0.0631686	0.154311
AC005264.2	chr19	3141576	3155175	-	ENSG00000267551	-0.143258	0.00117853
AC005276.1	chr7	125917871	125933832	+	ENSG00000197462	-0.153931	0.000485678
AC005281.1	chr7	12483344	12541910	+	ENSG00000226690	-0.049651	0.263048
AC005281.2	chr7	12570125	12571392	-	ENSG00000225606	-0.152453	0.000551016
AC005300.5	chr22	17192936	17193308	+	ENSG00000236325	-0.00938166	0.832612
AC005301.8	chr22	16746869	16748645	-	ENSG00000235343	-0.14938	0.000713855
AC005304.1	chr17	13932720	13940594	-	ENSG00000233852	-0.323584	6.77654e-14
AC005306.3	chr19	1989401	1990370	+	ENSG00000267283	0.249854	1.06766e-08
AC005307.1	chr19	28418483	28429490	-	ENSG00000260725	0.12662	0.00418326
AC005307.4	chr19	28437060	28535277	-	ENSG00000267243	0.121972	0.00581445
AC005324.6	chr17	15735023	15749192	-	ENSG00000233002	-0.0936311	0.0345199
AC005324.7	chr17	15761614	15763769	-	ENSG00000233193	-0.087165	0.0491396
AC005329.7	chr19	1392170	1396467	-	ENSG00000248015	-0.092126	0.0375424
AC005330.2	chr19	1321225	1322846	+	ENSG00000267372	0.248252	1.33328e-08
AC005336.4	chr19	15910582	15911824	-	ENSG00000267056	0.0992935	0.0249352
AC005336.5	chr19	15902300	15903238	-	ENSG00000267218	0.230953	1.33241e-07
AC005351.1	chr5	145997218	145998003	+	ENSG00000248493	-0.161647	0.000246681
AC005355.1	chr5	134436711	134492519	+	ENSG00000250994	-0.0655261	0.139476
AC005355.2	chr5	134506552	134509229	+	ENSG00000251169	0.264317	1.33924e-09
AC005355.3	chr5	134522613	134523096	-	ENSG00000280420	-0.0330569	0.456331
AC005357.1	chr19	27983032	27983332	-	ENSG00000266906	-0.106625	0.016001
AC005358.3	chr17	12671862	12706135	-	ENSG00000227274	-0.235782	7.13309e-08
AC005363.11	chr16	1971655	1971896	-	ENSG00000277602	0.279001	1.4264e-10
AC005387.2	chr19	18532908	18536188	+	ENSG00000269191	0.133397	0.00253919
AC005387.3	chr19	18531613	18532632	+	ENSG00000268938	0.222648	3.78131e-07
AC005391.2	chr19	928259	928817	-	ENSG00000267159	0.0448451	0.312127
AC005392.13	chr19	43153279	43160862	+	ENSG00000227606	-0.106143	0.0164876
AC005394.1	chr19	28602379	28648303	-	ENSG00000267537	0.0138223	0.755496
AC005477.1	chr14	71965306	71966899	+	ENSG00000280188	-0.330164	1.95551e-14
AC005480.1	chr14	74003369	74003777	+	ENSG00000279461	-0.140672	0.00144821
AC005481.5	chr7	157614023	157618765	+	ENSG00000222012	0.0728576	0.100279
AC005487.2	chr7	108598375	108614267	+	ENSG00000225647	-0.095695	0.0307142
AC005488.11	chr7	72969814	72971727	+	ENSG00000205584	-0.167841	0.000140025
AC005498.3	chr19	56536156	56538575	-	ENSG00000267421	0.183165	3.1608e-05
AC005498.4	chr19	56535299	56535763	+	ENSG00000267224	-0.110699	0.0123669
AC005514.2	chr19	3371395	3371602	+	ENSG00000279599	-0.315997	2.73644e-13
AC005517.3	chr17	15506866	15507354	+	ENSG00000223878	-0.176859	5.92118e-05
AC005518.2	chr7	147671711	147673143	+	ENSG00000230190	-0.1189	0.00718617
AC005519.4	chr14	74289127	74294425	-	ENSG00000258559	0.0136611	0.758259
AC005522.6	chr7	76361768	76362113	+	ENSG00000213548	-0.027493	0.535604
AC005522.7	chr7	76972679	76976961	-	ENSG00000225703	-0.311579	6.05853e-13
AC005523.3	chr19	4785120	4791207	-	ENSG00000268536	-0.119591	0.00685443
AC005532.5	chr7	7255154	7277779	+	ENSG00000230825	-0.100807	0.0228008
AC005534.6	chr7	156633355	156633787	+	ENSG00000234450	0.143925	0.00111688
AC005534.8	chr7	156654185	156657693	-	ENSG00000224903	0.173245	8.40323e-05
AC005537.2	chr7	42954135	43113931	-	ENSG00000232006	-0.0436319	0.325412
AC005538.5	chr2	233946146	233955435	-	ENSG00000237581	-0.0959162	0.0303285
AC005539.2	chr2	157961410	157962888	-	ENSG00000228937	-0.0756463	0.0878988
AC005540.3	chr2	190880797	190882059	-	ENSG00000235852	-0.153092	0.000521823
AC005546.2	chr19	13131571	13132410	+	ENSG00000266897	-0.153448	0.000506193
AC005550.3	chr7	15667947	15681980	+	ENSG00000237070	-0.14104	0.00140666
AC005550.5	chr7	15689075	15690854	-	ENSG00000225974	-0.129544	0.00338216
AC005559.3	chr19	590430	591300	-	ENSG00000267036	-0.00235237	0.957737
AC005562.1	chr17	30576464	30672789	+	ENSG00000214719	-0.354477	1.51706e-16
AC005578.3	chr19	4246339	4247358	-	ENSG00000280247	0.0758361	0.087103
AC005588.2	chr7	153968665	153968826	-	ENSG00000226509	-0.273223	3.49906e-10
AC005592.1	chr5	142745600	142760998	+	ENSG00000236714	-0.0834453	0.0596841
AC005592.2	chr5	142325293	142672001	+	ENSG00000231185	0.0025772	0.953702
AC005592.3	chr5	142703782	142705421	+	ENSG00000261757	-0.212255	1.31918e-06
AC005593.2	chr5	131797415	131797929	+	ENSG00000279584	-0.0236012	0.594894
AC005597.1	chr19	30219666	30228715	-	ENSG00000267223	-0.0370386	0.403896
AC005606.14	chr16	1984877	1990357	-	ENSG00000261790	-0.00215658	0.961252
AC005609.16	chr5	140788457	140822193	-	ENSG00000279726	-0.11637	0.00852616
AC005609.17	chr5	140878073	140882642	-	ENSG00000278901	-0.179546	4.54349e-05
AC005609.2	chr5	140764110	140764821	+	ENSG00000248106	-0.114885	0.0094122
AC005614.3	chr19	40090754	40094406	+	ENSG00000269296	-0.116206	0.00862026
AC005614.5	chr19	40048757	40090925	-	ENSG00000269749	0.0108751	0.806458
AC005616.1	chr19	28491864	28632728	-	ENSG00000266893	-0.0413627	0.351229
AC005616.2	chr19	28509238	28518728	+	ENSG00000267423	-0.10652	0.0161063
AC005618.6	chr5	141326210	141329357	+	ENSG00000272070	0.189532	1.64114e-05
AC005624.2	chr19	2458935	2462185	-	ENSG00000267201	-0.0162809	0.713771
AC005625.1	chr19	38361795	38362484	-	ENSG00000266963	-0.0636801	0.150994
AC005626.3	chr19	41639659	41640602	-	ENSG00000269354	-0.156178	0.000399993
AC005682.5	chr7	22854178	22861579	+	ENSG00000228649	-0.427815	4.11916e-24
AC005682.6	chr7	22863874	22881350	-	ENSG00000226329	-0.342435	1.77571e-15
AC005703.2	chr17	15276562	15279477	-	ENSG00000237377	-0.0833249	0.0600543
AC005703.3	chr17	15267461	15272290	-	ENSG00000230971	-0.062107	0.161368
AC005722.4	chr17	19755244	19756207	+	ENSG00000230607	-0.0370656	0.403553
AC005730.2	chr17	20056287	20056630	+	ENSG00000225681	-0.140314	0.00148966
AC005740.3	chr5	141896168	141896689	-	ENSG00000226040	0.221067	4.59097e-07
AC005740.4	chr5	142036707	142037125	-	ENSG00000250347	0.258141	3.30055e-09
AC005740.5	chr5	141970637	141982687	-	ENSG00000254099	-0.199113	5.86981e-06
AC005740.6	chr5	141952419	141953375	+	ENSG00000271871	-0.213062	1.19978e-06
AC005741.2	chr5	130598348	130598779	+	ENSG00000249418	-0.250893	9.23579e-09
AC005752.10	chr5	141259235	141261364	+	ENSG00000277795	-0.00922715	0.835329
AC005753.1	chr5	141825708	141826325	-	ENSG00000278925	-0.2958	9.3055e-12
AC005754.7	chr5	141100242	141174391	-	ENSG00000272154	-0.137847	0.00180677
AC005754.8	chr5	141118680	141120765	+	ENSG00000272108	-0.199758	5.46758e-06
AC005757.6	chr19	45135993	45136977	-	ENSG00000267044	-0.167707	0.000141782
AC005758.1	chr19	27918943	27929370	+	ENSG00000267630	-0.166607	0.000157001
AC005772.2	chr17	15014805	15052276	+	ENSG00000232058	-0.139488	0.00158965
AC005775.2	chr19	490046	507833	-	ENSG00000266933	0.275447	2.48318e-10
AC005776.1	chr19	15338948	15339237	+	ENSG00000270802	-0.127341	0.00397104
AC005777.3	chr19	3775996	3776182	-	ENSG00000267148	-0.0537277	0.225803
AC005779.2	chr19	45179822	45202444	+	ENSG00000267545	0.00013426	0.997587
AC005780.1	chr19	28316705	28386204	-	ENSG00000267320	-0.127255	0.00399596
AC005785.2	chr19	15379076	15381194	+	ENSG00000268189	0.199015	5.93327e-06
AC005785.5	chr19	15383202	15383832	-	ENSG00000279203	-0.0916943	0.0384496
AC005786.3	chr19	3568120	3568273	-	ENSG00000266959	0.00174803	0.968588
AC005786.5	chr19	3558015	3558486	+	ENSG00000267231	-0.0714195	0.107184
AC005786.6	chr19	3567278	3567959	-	ENSG00000279590	-0.0097927	0.825394
AC005794.1	chr19	41652676	41652963	+	ENSG00000268582	-0.0297135	0.50316
AC005795.1	chr19	41506152	41506898	+	ENSG00000268034	-0.0441623	0.319559
AC005796.2	chr19	17871273	17871705	-	ENSG00000279617	0.138569	0.00170802
AC005808.3	chr20	53608354	53634590	+	ENSG00000235415	-0.13408	0.00241144
AC005822.1	chr17	16616848	16617881	-	ENSG00000235554	0.225723	2.58193e-07
AC005863.1	chr17	14767583	14780203	-	ENSG00000205325	-0.110078	0.012869
AC005863.2	chr17	14834638	14900554	+	ENSG00000238212	-0.137854	0.00180575
AC005915.1	chr5	127073587	127075604	+	ENSG00000279446	-0.135119	0.0022284
AC005932.1	chr19	18940322	18946831	+	ENSG00000269019	-0.262499	1.75063e-09
AC005943.2	chr19	1578339	1605445	-	ENSG00000267059	0.0130641	0.768515
AC005954.3	chr19	3754620	3756659	-	ENSG00000267138	-0.0290172	0.513221
AC005954.4	chr19	3753840	3756517	+	ENSG00000267205	0.073451	0.0975344
AC006000.5	chr7	13339201	13365049	-	ENSG00000237713	-0.133812	0.00246085
AC006003.3	chr7	157739010	157740456	-	ENSG00000231515	-0.186029	2.36005e-05
AC006004.1	chr7	147080934	147097609	-	ENSG00000236795	-0.0660126	0.136556
AC006007.1	chr7	145675882	145681369	-	ENSG00000230746	-0.189732	1.60713e-05
AC006014.8	chr7	75391955	75395434	-	ENSG00000146722	-0.071649	0.106058
AC006019.3	chr7	154055585	154059561	-	ENSG00000203335	-0.216373	8.09924e-07
AC006019.4	chr7	154092201	154096043	-	ENSG00000233363	-0.182008	3.55231e-05
AC006022.4	chr7	30742431	30742818	-	ENSG00000223419	-0.073217	0.0986096
AC006026.1	chr7	23638162	23638536	-	ENSG00000279448	0.04623	0.297405
AC006026.12	chr7	23655682	23655861	+	ENSG00000228953	-0.140902	0.00142203
AC006026.13	chr7	23680195	23680786	-	ENSG00000234286	-0.00299958	0.946125
AC006026.9	chr7	23562459	23564261	-	ENSG00000224785	0.0984592	0.026184
AC006028.11	chr7	2835621	2836022	+	ENSG00000231357	-0.130043	0.00326018
AC006033.22	chr7	38311383	38311808	+	ENSG00000231916	0.223949	3.21975e-07
AC006037.2	chr2	234109081	234109481	+	ENSG00000226442	-0.0441644	0.319536
AC006041.1	chr7	15841297	15842360	-	ENSG00000229379	-0.0760696	0.0861317
AC006042.6	chr7	8114025	8116561	+	ENSG00000227719	0.208563	2.02608e-06
AC006042.7	chr7	7958183	7969903	-	ENSG00000233108	-0.240495	3.82563e-08
AC006042.8	chr7	7980312	7982228	+	ENSG00000233264	-0.227851	1.9763e-07
AC006050.2	chr17	30573471	30577000	-	ENSG00000231421	-0.0194796	0.660753
AC006070.12	chr17	41186944	41187136	-	ENSG00000251439	0.106187	0.0164428
AC006076.1	chr20	53799823	53801318	-	ENSG00000225563	-0.133442	0.00253062
AC006077.3	chr5	134905235	134905691	+	ENSG00000279799	0.161467	0.000250705
AC006077.4	chr5	134863091	134863433	-	ENSG00000270892	-0.0621637	0.160986
AC006115.6	chr19	56793048	56793249	-	ENSG00000268407	-0.110609	0.0124385
AC006116.12	chr19	56387412	56388424	+	ENSG00000267192	-0.196746	7.60277e-06
AC006116.13	chr19	56342432	56343419	-	ENSG00000266932	-0.151017	0.000622241
AC006116.14	chr19	56338288	56338648	-	ENSG00000267145	-0.181982	3.56166e-05
AC006116.15	chr19	56347081	56348183	-	ENSG00000267429	-0.210248	1.66733e-06
AC006116.17	chr19	56314703	56341287	+	ENSG00000267549	0.0885206	0.0457063
AC006116.19	chr19	56311928	56312486	-	ENSG00000267298	-0.290552	2.22629e-11
AC006116.20	chr19	56272769	56310450	+	ENSG00000267710	-0.284854	5.62464e-11
AC006116.21	chr19	56354493	56368053	-	ENSG00000267606	-0.168565	0.000130877
AC006116.22	chr19	56319790	56322310	-	ENSG00000266907	-0.101777	0.0215174
AC006116.24	chr19	56376704	56377284	-	ENSG00000267776	-0.182545	3.36529e-05
AC006126.3	chr19	45187388	45216933	+	ENSG00000266958	-0.0890607	0.0443958
AC006128.2	chr19	15398696	15400356	+	ENSG00000279716	0.208306	2.08695e-06
AC006129.1	chr19	41531206	41532174	+	ENSG00000268355	-0.206981	2.42959e-06
AC006129.2	chr19	41545192	41555462	+	ENSG00000268027	-0.321839	9.37449e-14
AC006129.3	chr19	41551568	41552274	-	ENSG00000280014	-0.435831	4.65656e-25
AC006130.3	chr19	2847227	2858716	-	ENSG00000267063	-0.168659	0.000129737
AC006130.4	chr19	2874950	2875592	-	ENSG00000267398	-0.065699	0.138433
AC006133.3	chr19	39697904	39698073	+	ENSG00000240320	-0.0144916	0.744061
AC006133.7	chr19	39726030	39726775	-	ENSG00000278813	-0.0860928	0.0520056
AC006145.4	chr7	82009177	82029955	+	ENSG00000223770	-0.309231	9.19264e-13
AC006150.1	chr7	14814131	14816565	+	ENSG00000226323	-0.14198	0.00130544
AC006153.3	chr7	90469787	90488964	+	ENSG00000251154	-0.153747	0.000493392
AC006159.4	chr7	116563594	116571234	-	ENSG00000243220	-0.0368804	0.405909
AC006159.5	chr7	116542718	116551969	-	ENSG00000235427	-0.334082	9.19669e-15
AC006160.5	chr4	17587467	17614571	-	ENSG00000249502	-0.240843	3.65154e-08
AC006195.2	chr7	33379964	33380886	+	ENSG00000238090	-0.114208	0.00984272
AC006196.1	chr2	194730595	194761435	+	ENSG00000230173	-0.127619	0.0038921
AC006227.1	chr2	107254691	107365873	-	ENSG00000229457	-0.216461	8.01449e-07
AC006262.10	chr19	46228964	46230388	-	ENSG00000269745	-0.204672	3.1588e-06
AC006262.11	chr19	46249394	46250163	-	ENSG00000277748	-0.181267	3.8269e-05
AC006262.4	chr19	46163893	46180647	-	ENSG00000269729	-0.21175	1.39951e-06
AC006262.5	chr19	46189166	46203083	-	ENSG00000268621	0.00473453	0.91506
AC006262.6	chr19	46203426	46214837	+	ENSG00000268460	-0.1289	0.00354539
AC006272.2	chr19	51839771	51840945	-	ENSG00000268316	-0.343607	1.40413e-15
AC006273.4	chr19	781002	781862	-	ENSG00000272473	0.25087	9.26579e-09
AC006273.5	chr19	782755	785080	+	ENSG00000267530	0.43601	4.43332e-25
AC006277.2	chr19	2915146	2926807	-	ENSG00000253392	-0.00288092	0.948253
AC006277.3	chr19	2949035	2950644	+	ENSG00000279452	0.135235	0.00220885
AC006296.1	chr4	14383123	14409078	-	ENSG00000251412	-0.140933	0.00141861
AC006296.2	chr4	14390439	14393992	+	ENSG00000248425	-0.0749055	0.091061
AC006326.3	chr7	117262918	117264888	-	ENSG00000230785	-0.0334244	0.451337
AC006335.11	chrY	6307710	6309587	+	ENSG00000242879	-0.0319415	0.471676
AC006355.3	chr7	79124739	79125750	+	ENSG00000229110	-0.206147	2.67203e-06
AC006369.2	chr2	37600136	37646698	+	ENSG00000236213	-0.246302	1.74362e-08
AC006369.3	chr2	37744333	37747046	+	ENSG00000236572	-0.215166	9.35386e-07
AC006372.4	chr7	157466231	157499716	+	ENSG00000234210	-0.148053	0.000797077
AC006372.5	chr7	157501322	157503577	+	ENSG00000223872	-0.0551268	0.213931
AC006372.6	chr7	157513294	157516841	+	ENSG00000233191	-0.0437649	0.323938
AC006373.1	chr7	9961024	9981817	+	ENSG00000235431	-0.0532816	0.229686
AC006378.2	chr7	93969442	94011113	+	ENSG00000236861	-0.154113	0.000478135
AC006380.3	chr7	31414645	31421286	-	ENSG00000231418	-0.118252	0.00751022
AC006386.1	chrY	25307702	25308107	+	ENSG00000279115	-0.0391701	0.377369
AC006390.4	chr4	24768049	24768331	+	ENSG00000251638	0.0892229	0.0440084
AC006427.2	chr4	16307456	16308167	+	ENSG00000248851	-0.100235	0.0235885
AC006445.6	chr4	13647697	13648400	-	ENSG00000242209	0.14597	0.000946023
AC006445.7	chr4	13631820	13632599	-	ENSG00000249148	0.222717	3.74907e-07
AC006458.3	chr7	15066207	15068651	+	ENSG00000227489	-0.209112	1.90179e-06
AC006460.2	chr2	190676944	190708716	-	ENSG00000228509	-0.278101	1.64273e-10
AC006461.2	chr2	72288785	72289110	+	ENSG00000228568	-0.254051	5.9223e-09
AC006466.5	chr7	31119284	31119572	-	ENSG00000232887	-0.17579	6.57168e-05
AC006482.1	chr7	17679549	17680659	+	ENSG00000228675	-0.072267	0.10307
AC006483.5	chr7	5560743	5561055	+	ENSG00000228974	0.130214	0.0032192
AC006486.10	chr19	42242775	42244973	+	ENSG00000279539	-0.164362	0.000192935
AC006486.9	chr19	42234583	42255132	-	ENSG00000268643	-0.0290344	0.512971
AC006499.1	chr4	10294463	10295579	-	ENSG00000251338	-0.181971	3.56576e-05
AC006499.2	chr4	10292195	10292708	-	ENSG00000251278	-0.186176	2.32462e-05
AC006499.3	chr4	10284961	10285708	-	ENSG00000250505	-0.18405	2.88932e-05
AC006499.4	chr4	10267895	10268231	-	ENSG00000250074	-0.190009	1.56109e-05
AC006499.5	chr4	10259445	10260138	-	ENSG00000250573	-0.158889	0.00031539
AC006499.6	chr4	10199823	10200672	-	ENSG00000248777	-0.216349	8.123e-07
AC006499.7	chr4	10167159	10167765	-	ENSG00000251296	-0.268365	7.32037e-10
AC006499.9	chr4	10238213	10238235	-	ENSG00000271544	-0.122007	0.00580041
AC006509.4	chr2	47705468	47705979	+	ENSG00000224443	-0.088512	0.0457276
AC006509.7	chr2	47731402	47732035	-	ENSG00000224058	-0.0704469	0.112064
AC006538.1	chr19	2727743	2729327	-	ENSG00000261342	0.0732949	0.0982505
AC006538.4	chr19	2717769	2740048	-	ENSG00000267001	0.0298781	0.500796
AC006538.8	chr19	2700689	2701266	-	ENSG00000276097	-0.228613	1.7948e-07
AC006539.2	chr19	20079818	20080539	-	ENSG00000240673	0.128571	0.00363172
AC006539.3	chr19	20033444	20034332	+	ENSG00000268070	-0.138928	0.00166087
AC006539.6	chr19	20056466	20056594	-	ENSG00000274033	-0.0613234	0.166732
AC006547.13	chr22	20058030	20070569	-	ENSG00000236540	-0.20155	4.48298e-06
AC006548.19	chr22	16897445	16897546	+	ENSG00000225480	-0.114726	0.0095116
AC006548.28	chr22	16950086	17034417	-	ENSG00000280156	-0.201255	4.63242e-06
AC006552.1	chr4	54603211	54607131	-	ENSG00000250456	-0.0197366	0.656562
AC006840.1	chr4	19098199	19098740	+	ENSG00000279918	-0.140377	0.00148224
AC006942.4	chr19	49808933	49809738	+	ENSG00000269194	0.15811	0.000337799
AC006946.12	chr22	17093612	17093939	-	ENSG00000235328	-0.299362	5.09555e-12
AC006946.15	chr22	17121586	17132104	+	ENSG00000235478	-0.0992415	0.0250115
AC006946.16	chr22	17067821	17070675	+	ENSG00000273203	-0.241187	3.48707e-08
AC006946.17	chr22	17080701	17081456	+	ENSG00000273442	-0.197775	6.79674e-06
AC006947.1	chr17	66676372	66677404	+	ENSG00000229330	-0.226661	2.29574e-07
AC006960.5	chr7	36305631	36305904	+	ENSG00000234457	-0.0411997	0.353132
AC006960.7	chr7	36463023	36504513	+	ENSG00000237400	-0.0555459	0.210463
AC006978.6	chr7	30371508	30372741	+	ENSG00000235859	0.246311	1.74161e-08
AC006987.4	chrY	10088026	10089586	+	ENSG00000235193	-0.0149802	0.735748
AC006989.2	chrY	14941746	14942715	+	ENSG00000224518	0.0138636	0.754789
AC006994.1	chr2	210088226	210089064	+	ENSG00000231063	-0.229864	1.53129e-07
AC006994.2	chr2	210171518	210230383	+	ENSG00000231294	0.0240916	0.587262
AC006994.3	chr2	210232692	210233976	+	ENSG00000279317	-0.11465	0.00955957
AC007000.10	chr7	77071751	77072237	-	ENSG00000225726	-0.165752	0.000169864
AC007003.1	chr7	76902491	76919191	+	ENSG00000231183	-0.113816	0.0100999
AC007009.1	chr7	8262233	8262821	+	ENSG00000244239	0.179108	4.74526e-05
AC007016.3	chr4	15492729	15492972	-	ENSG00000249930	-0.211232	1.48689e-06
AC007036.4	chr7	30140870	30141417	+	ENSG00000230751	-0.163784	0.000203365
AC007036.6	chr7	30176387	30179014	-	ENSG00000227017	-0.218198	6.50513e-07
AC007038.7	chr2	210030733	210064356	+	ENSG00000229127	-0.0920715	0.0376558
AC007040.11	chr2	70939318	70995336	-	ENSG00000258881	-0.235872	7.0499e-08
AC007040.6	chr2	70994510	71002754	+	ENSG00000228384	-0.0611516	0.167926
AC007040.8	chr2	71002531	71064743	-	ENSG00000236469	-0.177117	5.77347e-05
AC007041.2	chr2	20239892	20241046	-	ENSG00000235411	0.211746	1.40019e-06
AC007050.17	chr22	20522070	20523870	-	ENSG00000236003	-0.278603	1.51843e-10
AC007064.22	chr22	16855804	16856162	+	ENSG00000237835	-0.151512	0.00059681
AC007064.24	chr22	16869478	16871126	+	ENSG00000237689	-0.107473	0.0151759
AC007064.25	chr22	16876552	16876902	-	ENSG00000237358	-0.104709	0.0180123
AC007078.4	chr7	76474587	76478856	-	ENSG00000250614	-0.246123	1.78692e-08
AC007091.1	chr7	19353534	19578606	+	ENSG00000223838	-0.113846	0.01008
AC007098.1	chr2	62826064	62858438	-	ENSG00000226605	-0.18352	3.04928e-05
AC007099.1	chr2	75524068	75542706	+	ENSG00000231172	0.273156	3.53514e-10
AC007099.2	chr2	75474453	75482579	+	ENSG00000237293	-0.00772323	0.861874
AC007106.1	chr4	27967723	27985063	-	ENSG00000251410	-0.106	0.0166342
AC007115.3	chr12	91193709	91193942	+	ENSG00000258148	-0.0319399	0.471699
AC007126.1	chr4	13777377	13782157	-	ENSG00000250497	-0.0827048	0.0619921
AC007128.1	chr7	8262264	8344516	+	ENSG00000229970	0.273583	3.31079e-10
AC007131.1	chr2	59217708	59279400	+	ENSG00000222030	-0.122253	0.00570149
AC007131.2	chr2	59238714	59733396	-	ENSG00000233891	-0.0457018	0.302964
AC007136.1	chr19	2030853	2031051	-	ENSG00000267180	-0.0315958	0.47649
AC007161.5	chr7	7738524	7742574	-	ENSG00000234718	-0.245146	2.04221e-08
AC007163.1	chr2	200682822	200683196	+	ENSG00000280298	-0.0869848	0.0496119
AC007163.3	chr2	200712305	200735177	-	ENSG00000237166	-0.147305	0.000847906
AC007163.6	chr2	200780495	200812170	-	ENSG00000230408	0.0912768	0.0393444
AC007179.1	chr2	59435213	59442261	+	ENSG00000231815	-0.0934469	0.0348783
AC007182.6	chr14	75574888	75579588	-	ENSG00000224721	-0.325187	5.02023e-14
AC007191.4	chr19	45714387	45717381	-	ENSG00000279407	0.156763	0.00038012
AC007192.4	chr19	18153158	18178117	+	ENSG00000268173	-0.133784	0.00246599
AC007193.10	chr19	46320197	46340004	-	ENSG00000269124	-0.0434888	0.327003
AC007193.6	chr19	46101122	46196218	+	ENSG00000267922	-0.0729974	0.0996267
AC007204.2	chr19	19900968	19963464	+	ENSG00000267268	0.0095944	0.828874
AC007204.3	chr19	19978190	19979610	-	ENSG00000274800	-0.0814239	0.0661583
AC007228.11	chr19	56545566	56567411	-	ENSG00000269696	0.155458	0.000425791
AC007228.5	chr19	56672268	56684653	+	ENSG00000268352	-0.097112	0.0283144
AC007228.8	chr19	56613810	56613951	+	ENSG00000268036	0.0341893	0.441042
AC007228.9	chr19	56672574	56673901	-	ENSG00000268568	-0.0936964	0.0343936
AC007229.3	chr19	10841839	10842250	+	ENSG00000267544	0.0635351	0.151929
AC007237.2	chr7	78486530	78487028	+	ENSG00000226230	0.00259039	0.953465
AC007238.1	chr2	58460292	58462032	-	ENSG00000231043	0.242451	2.94253e-08
AC007246.3	chr2	39436637	39665343	+	ENSG00000231312	-0.164071	0.000198118
AC007249.3	chr2	10452319	10455552	+	ENSG00000217258	0.380604	5.02307e-19
AC007250.4	chr2	58275877	58296548	+	ENSG00000225226	-0.110749	0.0123272
AC007251.2	chr2	102873339	102895722	-	ENSG00000277527	-0.214944	9.60366e-07
AC007253.1	chr2	39929110	39929998	+	ENSG00000235653	-0.0494178	0.265299
AC007255.8	chr7	29514225	29563670	-	ENSG00000223813	0.352866	2.12154e-16
AC007256.5	chr2	201410544	201413308	-	ENSG00000213090	-0.232617	1.07593e-07
AC007271.3	chr2	102172621	102182108	-	ENSG00000226925	-0.140425	0.00147663
AC007272.3	chr2	201102089	201102957	-	ENSG00000224672	-0.200229	5.19026e-06
AC007274.2	chrY	7678899	7681028	+	ENSG00000223422	-0.0576858	0.19339
AC007277.3	chr2	170640374	170695374	-	ENSG00000213981	0.198453	6.31081e-06
AC007278.2	chr2	102433957	102435340	+	ENSG00000236525	-0.424281	1.05707e-23
AC007278.3	chr2	102438713	102440475	+	ENSG00000234389	-0.427925	3.99836e-24
AC007279.2	chr2	201762737	201763573	+	ENSG00000230799	-0.0542097	0.221662
AC007283.4	chr2	201162484	201162680	-	ENSG00000235579	-0.100519	0.0231943
AC007285.6	chr7	29988600	30025660	+	ENSG00000227014	-0.0527218	0.234624
AC007285.7	chr7	30069658	30075115	-	ENSG00000231519	-0.0902576	0.0416038
AC007292.3	chr19	4356637	4358448	-	ENSG00000269318	0.111866	0.0114707
AC007292.4	chr19	4347244	4354057	-	ENSG00000269807	-0.103738	0.019113
AC007292.6	chr19	4363789	4364640	+	ENSG00000267980	0.156335	0.000394566
AC007292.7	chr19	4339577	4343491	+	ENSG00000269425	0.111583	0.0116824
AC007312.3	chr7	33276834	33277091	-	ENSG00000224946	-0.0761812	0.0856709
AC007317.1	chr2	40746487	40767452	+	ENSG00000233128	-0.202069	4.23087e-06
AC007318.5	chr2	65205108	65205988	+	ENSG00000172974	0.0197572	0.656227
AC007319.1	chr2	187003220	187554663	+	ENSG00000224063	-0.364135	1.95246e-17
AC007322.1	chrY	21871331	21873550	+	ENSG00000229725	-0.0505065	0.254902
AC007326.1	chr22	18945123	18946971	+	ENSG00000279560	-0.167509	0.000144413
AC007326.10	chr22	18951934	18959512	-	ENSG00000280418	-0.0167762	0.705462
AC007326.9	chr22	18997138	18997595	-	ENSG00000271275	-0.0164687	0.710617
AC007327.5	chr7	36229280	36231107	-	ENSG00000229679	-0.284028	6.42297e-11
AC007327.6	chr7	36228621	36228884	-	ENSG00000228770	-0.294068	1.24359e-11
AC007349.4	chr7	36750687	36763081	+	ENSG00000229424	-0.144055	0.00110527
AC007349.5	chr7	36781008	36782789	+	ENSG00000235728	-0.287002	3.97616e-11
AC007349.7	chr7	36838972	36841373	+	ENSG00000230831	-0.208556	2.02785e-06
AC007359.6	chrY	22100814	22147484	-	ENSG00000236951	0.0154431	0.727901
AC007362.3	chr2	205756469	205764006	-	ENSG00000225216	-0.376061	1.4081e-18
AC007364.1	chr2	149767506	149859191	-	ENSG00000162947	-0.217366	7.19059e-07
AC007365.1	chr2	64606975	64616482	+	ENSG00000233694	-0.0650802	0.142194
AC007365.3	chr2	64644612	64646698	+	ENSG00000226756	-0.349535	4.21692e-16
AC007365.4	chr2	64665607	64666064	+	ENSG00000227791	-0.0186479	0.674389
AC007381.3	chr2	60350595	60353016	-	ENSG00000228590	-0.235089	7.8092e-08
AC007383.3	chr2	206084605	206086564	+	ENSG00000227946	0.0522876	0.238506
AC007383.6	chr2	206236236	206236871	-	ENSG00000159186	0.0709892	0.109322
AC007386.2	chr2	64901840	64905137	-	ENSG00000237638	-0.234712	8.20205e-08
AC007386.3	chr2	64960053	64960634	-	ENSG00000227394	0.0855282	0.05357
AC007386.4	chr2	65030727	65053017	+	ENSG00000232613	-0.162674	0.000224876
AC007387.2	chr2	74754670	74754819	-	ENSG00000224646	0.043359	0.328449
AC007389.1	chr2	65500993	65502138	-	ENSG00000237979	-0.0599099	0.176743
AC007389.2	chr2	65511771	65512076	-	ENSG00000223739	0.0553101	0.212409
AC007389.3	chr2	65589566	65640177	-	ENSG00000235725	-0.0456703	0.303298
AC007390.4	chr2	37194382	37194737	-	ENSG00000233159	0.0372565	0.401135
AC007391.2	chr2	37325340	37326797	+	ENSG00000232028	0.0142687	0.747864
AC007392.3	chr2	66574030	66730157	+	ENSG00000232046	-0.349777	4.01315e-16
AC007392.4	chr2	66697125	66703227	-	ENSG00000237179	-0.234675	8.24193e-08
AC007394.3	chr2	149439897	149440427	+	ENSG00000223604	-0.159192	0.000307055
AC007395.3	chr2	70687142	70691824	+	ENSG00000235035	-0.171162	0.000102501
AC007395.4	chr2	70810798	70811474	-	ENSG00000231386	-0.051351	0.247032
AC007403.2	chr2	66904436	66971462	+	ENSG00000230525	-0.237395	5.77147e-08
AC007403.3	chr2	67040546	67041966	+	ENSG00000223859	-0.247239	1.53323e-08
AC007405.4	chr2	170723086	170770768	-	ENSG00000234350	0.0665383	0.133453
AC007405.6	chr2	170771113	170778148	+	ENSG00000239467	0.156467	0.000390068
AC007405.8	chr2	170816293	170818037	-	ENSG00000235934	-0.0900872	0.0419919
AC007422.1	chr2	67562067	67574044	+	ENSG00000224173	-0.317118	2.23205e-13
AC007461.2	chr17	72072333	72093481	+	ENSG00000226101	0.0715046	0.106765
AC007463.2	chr2	7886770	7899655	-	ENSG00000226506	-0.08111	0.0672135
AC007551.2	chr7	35768122	35768640	-	ENSG00000232736	-0.0252709	0.569093
AC007556.3	chr2	169100743	169101210	+	ENSG00000235321	-0.284161	6.28763e-11
AC007557.1	chr2	216870772	216871639	+	ENSG00000223874	-0.099572	0.02453
AC007557.2	chr2	216866332	216867813	-	ENSG00000237479	-0.157105	0.000368922
AC007557.3	chr2	216868012	216869156	+	ENSG00000227021	-0.00872983	0.844088
AC007557.4	chr2	216854389	216855132	-	ENSG00000231597	-0.133823	0.00245885
AC007557.5	chr2	216863059	216865281	+	ENSG00000278951	-0.054424	0.219837
AC007559.1	chr2	229701794	229702148	+	ENSG00000235993	0.00703608	0.874056
AC007560.1	chr2	50829442	50829678	-	ENSG00000238165	0.139034	0.00164717
AC007562.1	chrY	25512301	25527786	-	ENSG00000235583	0.057753	0.192871
AC007563.1	chr2	216870441	216873932	-	ENSG00000236295	-0.0947331	0.0324407
AC007563.3	chr2	216799608	216805335	+	ENSG00000229352	-0.139504	0.00158764
AC007563.4	chr2	216785774	216786144	-	ENSG00000237930	-0.0258205	0.560719
AC007563.5	chr2	216694464	216994079	+	ENSG00000236886	-0.190325	1.51004e-05
AC007566.10	chr7	92457564	92491610	+	ENSG00000244055	-0.105359	0.0173066
AC007568.1	chr7	117882859	117883675	+	ENSG00000224136	-0.0695437	0.11675
AC007618.3	chr12	2659937	2660969	+	ENSG00000203648	-0.148693	0.000755903
AC007631.1	chr18	65186159	65187018	+	ENSG00000264131	-0.0529262	0.232813
AC007652.1	chr7	35496021	35510263	-	ENSG00000235464	-0.0999654	0.0239672
AC007677.2	chr2	229003886	229004400	+	ENSG00000226297	-0.190837	1.43085e-05
AC007679.1	chr2	205949091	205950145	+	ENSG00000213739	0.0291487	0.511312
AC007679.3	chr2	205989585	206000858	+	ENSG00000225610	-0.159809	0.00029069
AC007679.4	chr2	206040432	206040845	+	ENSG00000237041	-0.264769	1.25258e-09
AC007682.1	chr2	51032601	52407917	+	ENSG00000231918	-0.142839	0.00121884
AC007731.1	chr22	20338805	20354372	+	ENSG00000188280	-0.0224114	0.613599
AC007740.1	chr2	162768936	162797972	+	ENSG00000237750	-0.182741	3.29928e-05
AC007743.1	chr2	56173534	56185770	-	ENSG00000233251	-0.154349	0.000468546
AC007750.5	chr2	162159762	162173223	+	ENSG00000236841	-0.20763	2.25539e-06
AC007773.2	chr19	32390050	32405560	-	ENSG00000267213	0.276175	2.218e-10
AC007787.2	chr19	13069792	13071374	-	ENSG00000267610	-0.08506	0.0548969
AC007787.3	chr19	13081966	13082564	+	ENSG00000279044	-0.0359832	0.417433
AC007790.4	chr7	133732493	133733595	-	ENSG00000226205	-0.0331238	0.45542
AC007792.1	chr19	3355554	3355955	-	ENSG00000280103	-0.18154	3.72322e-05
AC007795.1	chr19	28869796	28879170	+	ENSG00000267617	-0.100509	0.0232075
AC007796.1	chr19	31348881	31417794	+	ENSG00000267662	-0.267141	8.79667e-10
AC007875.2	chr7	97906429	97906822	+	ENSG00000231859	-0.233653	9.41113e-08
AC007879.1	chr2	207173634	207222790	+	ENSG00000224342	-0.199914	5.37403e-06
AC007879.2	chr2	207186717	207236066	-	ENSG00000234902	-0.0492209	0.26721
AC007879.3	chr2	207235299	207237875	-	ENSG00000240440	0.0131956	0.766253
AC007879.4	chr2	207226949	207228308	+	ENSG00000225916	-0.12308	0.00538075
AC007879.5	chr2	207239864	207529795	-	ENSG00000223725	-0.0823017	0.0632792
AC007879.6	chr2	207260445	207270690	+	ENSG00000225064	-0.101739	0.0215667
AC007879.7	chr2	207239650	207245887	+	ENSG00000229647	-0.17698	5.85139e-05
AC007880.1	chr2	64846130	64863626	-	ENSG00000234572	-0.199034	5.92097e-06
AC007881.4	chr2	71178587	71178773	+	ENSG00000233870	0.0306972	0.489125
AC007899.3	chr2	37148530	37149304	+	ENSG00000224891	-0.281853	9.08824e-11
AC007906.1	chr16	53207941	53226385	-	ENSG00000279018	-0.207334	2.33322e-06
AC007919.18	chr3	172522228	172522444	+	ENSG00000224611	-0.354625	1.47119e-16
AC007919.19	chr3	172680714	172681224	+	ENSG00000231384	-0.297221	7.32537e-12
AC007948.1	chr18	65105873	65125710	-	ENSG00000263863	-0.0401833	0.365145
AC007950.1	chr15	63456294	63469351	-	ENSG00000259268	-0.0736623	0.096572
AC007950.2	chr15	63500737	63503083	-	ENSG00000276651	-0.0932875	0.035191
AC007952.5	chr17	19092974	19096837	+	ENSG00000228157	0.0118307	0.789833
AC007952.6	chr17	19155727	19159111	-	ENSG00000197665	-0.00051127	0.99081
AC007966.1	chr2	185719874	185740479	-	ENSG00000226747	0.049673	0.262837
AC007967.2	chrY	8901203	8903276	-	ENSG00000228207	-0.0838417	0.0584778
AC007967.3	chrY	8906224	8916073	+	ENSG00000173357	0.0203184	0.647113
AC007967.4	chrY	8971751	8974095	-	ENSG00000230025	0.077703	0.0795802
AC007969.4	chr2	171492905	171493095	+	ENSG00000234061	0.0881743	0.0465636
AC007969.5	chr2	171517270	171517716	-	ENSG00000233762	0.420905	2.57434e-23
AC008060.5	chr7	155510283	155518623	+	ENSG00000227365	-0.0815719	0.0656654
AC008060.7	chr7	155382076	155396356	+	ENSG00000218672	-0.16901	0.000125549
AC008060.8	chr7	155421206	155457099	-	ENSG00000236544	-0.117267	0.00802722
AC008063.2	chr2	162073256	162075169	+	ENSG00000230918	-0.284456	5.9962e-11
AC008063.3	chr2	162093429	162094854	+	ENSG00000233397	-0.228153	1.90233e-07
AC008065.1	chr2	171374931	171375278	-	ENSG00000224553	0.0486325	0.272978
AC008067.2	chr2	80572681	80618777	-	ENSG00000237031	-0.0687784	0.120839
AC008069.1	chr2	16728124	16767555	+	ENSG00000223536	-0.0969634	0.0285584
AC008069.2	chr2	16853820	16855284	-	ENSG00000224604	0.0395612	0.372622
AC008072.1	chr2	224294930	224295753	+	ENSG00000228681	-0.117457	0.00792541
AC008073.7	chr2	24165884	24175005	-	ENSG00000232642	-0.166842	0.000153626
AC008073.9	chr2	24199839	24201698	-	ENSG00000223754	-0.207405	2.31446e-06
AC008074.1	chr2	64552771	64592133	-	ENSG00000279644	-0.00645413	0.884396
AC008074.3	chr2	64395220	64453798	-	ENSG00000223935	-0.0489764	0.269597
AC008074.4	chr2	64486353	64500904	+	ENSG00000223863	0.0455025	0.30508
AC008074.5	chr2	64450096	64450524	+	ENSG00000237217	-0.113435	0.0103556
AC008079.10	chr22	18110759	18131154	-	ENSG00000280007	-0.120391	0.00648804
AC008079.9	chr22	18178038	18205915	-	ENSG00000187979	-0.0138755	0.754586
AC008088.4	chr17	20530042	20530881	-	ENSG00000260907	-0.0555649	0.210308
AC008103.3	chr22	18873543	18894407	-	ENSG00000276095	-0.0753164	0.0892958
AC008132.13	chr22	18846811	18861049	+	ENSG00000161103	-0.132908	0.00263436
AC008132.15	chr22	18733914	18757906	+	ENSG00000182824	-0.0883011	0.0462482
AC008154.4	chr7	134284500	134286055	+	ENSG00000231098	-0.193469	1.08223e-05
AC008154.5	chr7	134346071	134350791	-	ENSG00000229177	-0.118178	0.00754771
AC008155.1	chr7	138404195	138404523	-	ENSG00000213237	0.0260712	0.556918
AC008155.2	chr7	138298088	138298484	-	ENSG00000213238	-0.0064175	0.885048
AC008171.1	chr2	205253304	205253503	-	ENSG00000223890	-0.0918929	0.0380298
AC008173.1	chr2	56750300	56750563	+	ENSG00000231570	-0.0594646	0.179989
AC008175.1	chrY	22438940	22485592	+	ENSG00000235059	-0.23661	6.39969e-08
AC008264.4	chr7	131520137	131520503	+	ENSG00000224545	-0.11294	0.0106963
AC008265.2	chr7	138440690	138442238	+	ENSG00000214815	0.0435009	0.326868
AC008268.1	chr2	95666084	95668715	+	ENSG00000235584	-0.0750611	0.0903893
AC008268.2	chr2	95789654	95800166	+	ENSG00000237510	-0.129157	0.00347945
AC008269.2	chr2	206866795	206868289	+	ENSG00000229321	-0.279433	1.33278e-10
AC008271.1	chr2	15690782	15744339	+	ENSG00000231031	-0.107659	0.0149994
AC008277.1	chr2	159386367	159404636	+	ENSG00000223642	-0.314182	3.79905e-13
AC008278.2	chr2	15564170	15573868	+	ENSG00000234022	-0.0991264	0.0251811
AC008278.3	chr2	15668684	15680484	-	ENSG00000224194	-0.0130998	0.767901
AC008280.1	chr2	54029552	54030682	-	ENSG00000235937	-0.167826	0.000140218
AC008281.1	chr2	219904051	219904889	-	ENSG00000228909	-0.137428	0.0018663
AC008427.2	chr5	149932014	149932668	-	ENSG00000251583	0.159724	0.000292902
AC008440.10	chr19	53864763	53866140	+	ENSG00000232324	-0.141626	0.00134268
AC008522.1	chr5	98792863	98795766	-	ENSG00000279232	0.0372651	0.401026
AC008565.1	chr5	121040090	121044032	+	ENSG00000251135	-0.156461	0.000390252
AC008592.3	chr5	95834424	95835046	-	ENSG00000251000	0.0910752	0.039783
AC008592.4	chr5	95835943	95852721	-	ENSG00000251409	0.0224217	0.613436
AC008592.5	chr5	95861786	95874519	+	ENSG00000250362	-0.141972	0.00130617
AC008592.7	chr5	95964999	95986311	-	ENSG00000250955	-0.264498	1.3038e-09
AC008592.8	chr5	95849309	95849855	+	ENSG00000272021	-0.222929	3.65248e-07
AC008622.1	chr19	46792971	46793189	-	ENSG00000280050	-0.0401757	0.365235
AC008641.1	chr5	151016918	151017411	-	ENSG00000279109	-0.272721	3.77911e-10
AC008686.1	chr19	13780070	13790158	-	ENSG00000280221	-0.0923775	0.0370221
AC008691.1	chr5	159698589	159761061	-	ENSG00000254199	-0.134797	0.00228371
AC008694.2	chr5	157604707	157605637	-	ENSG00000254336	0.11586	0.00882136
AC008694.3	chr5	157682985	157690878	-	ENSG00000253798	-0.0207465	0.640197
AC008697.1	chr5	159310933	159805536	+	ENSG00000249738	-0.238945	4.70254e-08
AC008703.1	chr5	159448556	159466276	-	ENSG00000253298	-0.286692	4.18086e-11
AC008746.10	chr19	54379489	54379960	+	ENSG00000237955	-0.123867	0.00509074
AC008746.12	chr19	54438665	54439544	-	ENSG00000267838	0.27498	2.66936e-10
AC008746.3	chr19	54430654	54434698	-	ENSG00000227407	0.1874	2.04898e-05
AC008746.5	chr19	54446830	54447047	+	ENSG00000235681	-0.0779193	0.078744
AC008746.9	chr19	54521723	54522031	+	ENSG00000213016	-0.0136292	0.758806
AC008753.3	chr19	53775599	53775882	+	ENSG00000238150	0.233892	9.12427e-08
AC008753.4	chr19	53788782	53789168	+	ENSG00000269564	-0.103274	0.0196604
AC008753.6	chr19	53854581	53869107	-	ENSG00000228323	-0.18009	4.304e-05
AC008759.1	chr19	9615561	9616905	-	ENSG00000279471	-0.180912	3.96503e-05
AC008781.7	chr5	141618414	141626481	+	ENSG00000228737	-0.173841	7.9356e-05
AC008810.1	chr5	40801222	40801596	-	ENSG00000279126	-0.13014	0.00323697
AC008834.1	chr5	98086260	98161193	-	ENSG00000248901	-0.00637991	0.885716
AC008834.2	chr5	98025965	98026139	+	ENSG00000249101	-0.00897865	0.839703
AC008850.3	chr5	96942299	96943184	+	ENSG00000227836	-0.119423	0.00693384
AC008914.1	chr5	55928640	55928741	-	ENSG00000279768	-0.146306	0.000920362
AC008937.2	chr5	56842016	56862164	-	ENSG00000237705	-0.311857	5.76511e-13
AC008937.3	chr5	56900041	56910714	-	ENSG00000225230	0.0345772	0.435874
AC008940.1	chr5	56770799	56772303	+	ENSG00000228650	-0.0374456	0.398746
AC008982.2	chr19	38844729	38845499	-	ENSG00000269688	-0.205458	2.88962e-06
AC008984.2	chr19	54308915	54337168	-	ENSG00000275210	-0.212063	1.34919e-06
AC008984.5	chr19	54298105	54298814	-	ENSG00000251431	-0.00102761	0.981531
AC008984.6	chr19	54328272	54331434	-	ENSG00000250507	-0.0853769	0.0539957
AC008984.7	chr19	54301758	54306026	-	ENSG00000234436	-0.249284	1.1557e-08
AC008985.1	chr19	47661657	47663895	-	ENSG00000278999	-0.138768	0.00168174
AC008991.1	chr19	28892931	28895949	+	ENSG00000267683	-0.0294561	0.506868
AC008992.1	chr19	31421997	31427302	+	ENSG00000267636	-0.12013	0.00660545
AC009005.2	chr19	567210	572228	-	ENSG00000267751	0.0807119	0.0685716
AC009014.3	chr5	136191468	136193134	-	ENSG00000271824	0.250927	9.19285e-09
AC009022.1	chr16	70052395	70052769	-	ENSG00000279533	-0.239997	4.08853e-08
AC009052.12	chr16	57461055	57462737	+	ENSG00000260345	0.0247301	0.577392
AC009060.1	chr16	70205400	70205780	-	ENSG00000280006	-0.114829	0.00944708
AC009060.2	chr16	70224358	70224738	+	ENSG00000280252	-0.051468	0.245956
AC009095.4	chr16	67614381	67616146	-	ENSG00000237718	-0.163496	0.00020876
AC009110.1	chr16	62596372	62598449	+	ENSG00000231589	-0.120308	0.00652495
AC009120.10	chr16	74282415	74287519	+	ENSG00000261248	-0.0469866	0.28956
AC009120.11	chr16	74289593	74291052	-	ENSG00000275236	0.118124	0.00757541
AC009120.3	chr16	74312609	74313390	-	ENSG00000239763	0.171194	0.000102189
AC009120.4	chr16	74054151	74296762	-	ENSG00000261404	-0.0540824	0.22275
AC009120.5	chr16	74313337	74315634	+	ENSG00000260884	-0.0204463	0.645044
AC009120.6	chr16	74305127	74335346	-	ENSG00000259972	0.133166	0.00258373
AC009120.8	chr16	74220929	74221427	+	ENSG00000260471	0.0535899	0.226998
AC009120.9	chr16	74150520	74151299	+	ENSG00000279100	-0.143593	0.0011472
AC009133.12	chr16	29808636	29821252	-	ENSG00000238045	-0.0323928	0.465434
AC009133.15	chr16	29806496	29807732	-	ENSG00000259952	0.217371	7.18639e-07
AC009133.17	chr16	29745247	29748299	+	ENSG00000260719	-0.357821	7.51859e-17
AC009133.22	chr16	29663279	29695144	+	ENSG00000277669	0.0259606	0.558593
AC009133.23	chr16	29812261	29820092	+	ENSG00000280893	0.0209799	0.636439
AC009133.24	chr16	29808679	29812227	+	ENSG00000280607	-0.0193573	0.662751
AC009134.1	chr16	13197606	13204907	-	ENSG00000262116	-0.0516767	0.244043
AC009158.1	chr16	26302064	26334428	+	ENSG00000231876	-0.130375	0.00318133
AC009161.1	chr16	62357371	62357746	+	ENSG00000237901	-0.125296	0.00459948
AC009166.5	chr16	51149239	51149819	+	ENSG00000261238	-0.156047	0.000404559
AC009166.7	chr16	51176066	51178898	+	ENSG00000280344	-0.0937039	0.0343792
AC009227.2	chr2	154435853	154457438	-	ENSG00000224675	-0.334932	7.79706e-15
AC009227.3	chr2	154459857	154460820	+	ENSG00000238004	-0.159834	0.000290049
AC009228.1	chr2	24214381	24221516	+	ENSG00000242628	-0.228058	1.92531e-07
AC009229.5	chr2	38203363	38239590	-	ENSG00000227292	-0.21254	1.2758e-06
AC009229.6	chr2	38132637	38138946	-	ENSG00000229160	-0.294088	1.23931e-11
AC009236.2	chr2	45168583	45169414	+	ENSG00000231054	0.122804	0.00548599
AC009237.10	chr2	95542730	95543230	-	ENSG00000233037	-0.145098	0.00101567
AC009237.11	chr2	95536117	95536495	-	ENSG00000236431	-0.0271659	0.540471
AC009237.13	chr2	95590969	95591206	-	ENSG00000230083	-0.0583017	0.188669
AC009237.16	chr2	95641634	95641980	-	ENSG00000236750	0.0226534	0.609774
AC009237.17	chr2	95640181	95640604	-	ENSG00000235959	0.0436358	0.325368
AC009237.2	chr2	95486480	95488627	-	ENSG00000223917	-0.0419898	0.343968
AC009237.4	chr2	95485541	95485805	+	ENSG00000238162	-0.099572	0.02453
AC009237.5	chr2	95496022	95496531	-	ENSG00000237308	-0.1301	0.00324659
AC009237.6	chr2	95502791	95505059	+	ENSG00000224719	-0.128152	0.0037442
AC009237.8	chr2	95525345	95532405	+	ENSG00000229689	0.130975	0.00304321
AC009238.7	chr2	95436133	95436556	+	ENSG00000227120	0.0281142	0.526423
AC009238.8	chr2	95434759	95435113	+	ENSG00000233275	-0.0735496	0.0970842
AC009245.3	chr7	137721985	137722846	+	ENSG00000230383	0.119625	0.00683865
AC009262.2	chr7	34209526	34256343	+	ENSG00000236212	0.0915565	0.038743
AC009263.2	chr7	138022458	138024339	+	ENSG00000234639	0.0452436	0.307842
AC009264.1	chr7	136685559	137182107	-	ENSG00000234352	-0.159449	0.000300121
AC009274.6	chr7	130645225	130645594	-	ENSG00000226045	-0.059864	0.177076
AC009276.4	chr7	134684144	134687990	+	ENSG00000224375	-0.107947	0.014731
AC009299.2	chr2	161222785	161308303	-	ENSG00000235724	-0.207622	2.25746e-06
AC009299.3	chr2	161244739	161249050	+	ENSG00000227403	-0.0576433	0.193719
AC009299.4	chr2	161281902	161282618	+	ENSG00000225813	-0.0483934	0.275346
AC009299.5	chr2	161340816	161341326	-	ENSG00000232320	0.00961682	0.828481
AC009302.2	chr2	221944223	221944612	+	ENSG00000233868	-0.00518802	0.906959
AC009303.1	chr2	117995397	118055033	+	ENSG00000235066	-0.270816	5.0536e-10
AC009303.2	chr2	118014174	118015673	+	ENSG00000279227	0.0912182	0.0394715
AC009303.3	chr2	117934025	117934789	-	ENSG00000224967	-0.251471	8.51846e-09
AC009305.1	chr2	30986939	30991426	+	ENSG00000234579	-0.133745	0.00247326
AC009310.1	chr2	220048822	220049272	-	ENSG00000225911	-0.112557	0.0109674
AC009312.1	chr2	117757563	117804174	-	ENSG00000238207	-0.0891899	0.0440869
AC009313.1	chr2	161096231	161160224	-	ENSG00000224467	-0.324959	5.23957e-14
AC009313.2	chr2	161048606	161050546	-	ENSG00000232337	-0.127339	0.00397161
AC009336.19	chr2	176151085	176173097	+	ENSG00000278500	-0.224228	3.11012e-07
AC009362.2	chr7	131242590	131242995	+	ENSG00000233287	0.270247	5.50943e-10
AC009365.4	chr7	132758970	132760632	+	ENSG00000225881	-0.0126057	0.776419
AC009403.2	chr7	155611231	155645205	-	ENSG00000216895	0.459951	4.60159e-28
AC009404.2	chr2	117833937	117841658	+	ENSG00000236255	0.132558	0.00270445
AC009410.1	chr2	228483261	228611395	-	ENSG00000232023	0.14582	0.000957698
AC009411.1	chr2	21638431	21649563	-	ENSG00000228538	-0.0866105	0.0506047
AC009411.2	chr2	21630548	21636309	-	ENSG00000235537	-0.0852939	0.0542305
AC009413.2	chr2	41850203	41850601	-	ENSG00000236533	0.121148	0.00615739
AC009414.1	chr2	36299388	36299830	-	ENSG00000233752	0.118727	0.0072714
AC009473.1	chr7	7949853	7950709	-	ENSG00000234141	-0.18906	1.72403e-05
AC009474.1	chr2	66820684	66822570	-	ENSG00000224071	-0.0713435	0.107559
AC009474.2	chr2	66881087	66881222	-	ENSG00000230355	0.0442645	0.31844
AC009477.7	chr2	131181153	131181369	-	ENSG00000225448	0.0515561	0.245148
AC009478.1	chr2	180571712	180692454	-	ENSG00000225258	-0.0857923	0.0528334
AC009480.3	chr2	147899401	147902956	-	ENSG00000223911	-0.272694	3.79462e-10
AC009480.4	chr2	147810346	147810777	+	ENSG00000229143	0.00568829	0.898034
AC009487.5	chr2	161424015	161428774	+	ENSG00000251621	-0.141408	0.00136616
AC009487.6	chr2	161500885	161507705	-	ENSG00000226121	-0.232919	1.03491e-07
AC009491.1	chrY	8710885	8745985	+	ENSG00000279547	0.0254277	0.566698
AC009491.2	chrY	8695281	8743495	+	ENSG00000279664	-0.028607	0.519197
AC009494.3	chrY	20843256	20843710	-	ENSG00000216844	-0.0742505	0.0939322
AC009495.2	chr2	165794851	165810010	+	ENSG00000235192	0.117795	0.00774628
AC009495.3	chr2	165833048	165839098	-	ENSG00000232411	-0.290637	2.19554e-11
AC009495.4	chr2	165794857	165846091	-	ENSG00000229195	-0.0642645	0.147272
AC009498.1	chr2	204228137	204234985	-	ENSG00000237271	-0.0490662	0.268718
AC009500.2	chr7	8938787	8939369	+	ENSG00000236748	-0.015893	0.720302
AC009501.4	chr2	63043922	63048640	-	ENSG00000231609	-0.102665	0.0203977
AC009502.1	chr2	219684030	219684795	-	ENSG00000231802	-0.0586473	0.186058
AC009502.4	chr2	219685381	219737937	+	ENSG00000227308	-0.0300995	0.497627
AC009505.2	chr2	105846534	105857177	-	ENSG00000235522	-0.181085	3.89694e-05
AC009505.4	chr2	105959084	105962006	-	ENSG00000234162	-0.119471	0.00691108
AC009506.1	chr2	159615296	159617082	+	ENSG00000224152	0.0125382	0.777584
AC009508.1	chr7	23891704	23897335	-	ENSG00000227930	-0.112313	0.0111424
AC009517.2	chr7	137164043	137164612	+	ENSG00000224469	0.204075	3.37868e-06
AC009518.2	chr7	131892616	131893615	-	ENSG00000233263	-0.102247	0.0209187
AC009518.3	chr7	131893822	131894074	+	ENSG00000236386	-0.0965405	0.0292622
AC009518.4	chr7	131897641	131948953	+	ENSG00000224865	-0.0917105	0.0384151
AC009518.8	chr7	132830693	132849593	+	ENSG00000227197	-0.287926	3.42134e-11
AC009531.2	chr7	35258381	35259729	-	ENSG00000226063	-0.0871897	0.0490751
AC009541.1	chr7	136485656	136488317	+	ENSG00000226066	-0.0999827	0.0239427
AC009542.2	chr7	135198401	135209837	+	ENSG00000231794	-0.334042	9.2681e-15
AC009784.3	chr7	136092925	136437426	+	ENSG00000232053	-0.268348	7.33934e-10
AC009784.4	chr7	136262558	136263017	-	ENSG00000236503	-0.151922	0.000576416
AC009878.2	chr15	26395072	26446774	+	ENSG00000235160	-0.0772365	0.0814089
AC009892.10	chr19	54635722	54638892	-	ENSG00000224730	-0.23325	9.91555e-08
AC009892.2	chr19	54551970	54552256	+	ENSG00000235181	-0.0305957	0.490562
AC009892.5	chr19	54607870	54608376	+	ENSG00000238094	-0.0799437	0.0712561
AC009892.9	chr19	54652085	54652230	+	ENSG00000237323	-0.135863	0.00210524
AC009945.4	chr7	10476581	10476878	+	ENSG00000234356	0.188302	1.86579e-05
AC009948.5	chr2	178413939	178440243	+	ENSG00000223960	-0.255942	4.5251e-09
AC009948.7	chr2	178454716	178455428	+	ENSG00000238082	0.193752	1.04994e-05
AC009950.2	chr2	230121370	230174223	+	ENSG00000225963	-0.410196	4.05932e-22
AC009955.8	chr2	219625059	219626693	-	ENSG00000228973	-0.0379987	0.391813
AC009961.2	chr2	159689217	159690291	-	ENSG00000230783	-0.00945515	0.831321
AC009961.3	chr2	159670708	159712435	-	ENSG00000226266	-0.193932	1.02987e-05
AC009961.5	chr2	159812234	159814009	-	ENSG00000227055	-0.15325	0.000514821
AC009963.3	chr2	107902997	107903134	-	ENSG00000233494	-0.0979301	0.0270037
AC009963.4	chr2	107903964	107904241	+	ENSG00000227270	-0.019767	0.656067
AC009963.5	chr2	107914948	107915286	+	ENSG00000237745	0.0149833	0.735695
AC009963.6	chr2	107920763	107921248	-	ENSG00000235325	0.0132219	0.765801
AC009965.1	chr2	204065706	204067363	+	ENSG00000235951	-0.181357	3.79244e-05
AC009965.2	chr2	204090457	204109849	+	ENSG00000234714	-0.0763808	0.0848511
AC009967.3	chr2	169790093	169790885	+	ENSG00000214369	-0.010333	0.815927
AC009969.1	chr2	152850653	152850824	-	ENSG00000234932	-0.00962251	0.828381
AC009970.1	chr2	60495686	60499964	+	ENSG00000233953	-0.0777209	0.0795106
AC009977.1	chrY	19576009	19576182	-	ENSG00000279335	-0.11785	0.00771743
AC010082.2	chr7	18429062	18430738	-	ENSG00000225000	-0.314231	3.76571e-13
AC010084.1	chrY	4036497	4100320	+	ENSG00000229308	-0.153711	0.000494913
AC010086.1	chrY	21311268	21318895	+	ENSG00000226918	0.0205761	0.642946
AC010086.5	chrY	21405770	21405995	+	ENSG00000236615	-0.0322395	0.467549
AC010091.1	chr7	81489204	81691406	-	ENSG00000233491	-0.14025	0.00149723
AC010095.6	chr2	108694750	108694893	-	ENSG00000233648	0.130779	0.00308758
AC010096.1	chr2	19458220	19468961	-	ENSG00000234597	-0.161384	0.000252577
AC010096.2	chr2	19475450	19488850	+	ENSG00000237992	-0.102337	0.0208049
AC010105.1	chr2	82479128	82538711	-	ENSG00000237498	-0.110791	0.0122939
AC010127.3	chr2	165957399	166301784	+	ENSG00000236107	-0.175954	6.46766e-05
AC010132.10	chr7	42829672	42844438	-	ENSG00000231539	-0.153541	0.000502199
AC010136.2	chr2	217978707	217992615	+	ENSG00000223923	-0.186214	2.31557e-05
AC010141.1	chrY	21465384	21467163	-	ENSG00000235719	-0.111585	0.0116811
AC010141.8	chrY	21555852	21558070	-	ENSG00000227989	-0.0738007	0.0959454
AC010145.4	chr2	15997049	16062885	-	ENSG00000226764	-0.0681263	0.124411
AC010148.1	chr2	234834315	234913384	-	ENSG00000235726	0.207152	2.38241e-06
AC010149.4	chr2	230520594	230580006	-	ENSG00000235419	-0.357378	8.25538e-17
AC010150.1	chr2	25856461	25856966	-	ENSG00000218682	-0.0825823	0.0623809
AC010184.1	chr3	141487181	141487424	-	ENSG00000280530	0.0188264	0.671453
AC010226.4	chr5	115602057	115620659	+	ENSG00000249249	-0.320756	1.14553e-13
AC010240.2	chr5	132942932	132945050	+	ENSG00000235253	-0.275924	2.30635e-10
AC010240.3	chr5	132987652	132988110	-	ENSG00000229738	0.052147	0.239773
AC010287.1	chr16	58554337	58554935	+	ENSG00000279816	-0.225638	2.60935e-07
AC010412.1	chr19	40647563	40647937	+	ENSG00000279183	-0.0735836	0.0969293
AC010468.1	chr5	111192226	111193042	-	ENSG00000214784	0.223559	3.37878e-07
AC010468.2	chr5	111265809	111270089	-	ENSG00000249318	-0.336146	6.15355e-15
AC010468.3	chr5	111155244	111156152	-	ENSG00000250728	-0.0722022	0.10338
AC010492.2	chr19	54229036	54230213	+	ENSG00000235081	0.0186004	0.67517
AC010492.4	chr19	54246101	54247322	-	ENSG00000249189	-0.0844787	0.056582
AC010492.5	chr19	54268005	54269045	+	ENSG00000240296	-0.0389642	0.379884
AC010504.2	chr19	34348356	34359412	-	ENSG00000267219	0.0866844	0.0504074
AC010518.2	chr19	54296194	54296252	-	ENSG00000276758	-0.190251	1.52189e-05
AC010518.3	chr19	54294049	54294366	-	ENSG00000240197	0.00711424	0.872668
AC010522.1	chr19	57826461	57826778	-	ENSG00000269304	-0.0437325	0.324297
AC010524.2	chr19	49368705	49388081	-	ENSG00000268686	0.141291	0.00137895
AC010524.4	chr19	49356152	49357769	+	ENSG00000268157	-0.222229	3.98142e-07
AC010525.4	chr19	55694118	55694558	-	ENSG00000267117	0.0172246	0.697972
AC010547.9	chr16	71447600	71489311	-	ENSG00000261611	-0.0371852	0.402037
AC010641.1	chr19	397589	399173	+	ENSG00000267443	-0.0588893	0.184245
AC010642.1	chr19	58278966	58315197	+	ENSG00000267216	-0.0798529	0.071579
AC010642.2	chr19	58319277	58320489	+	ENSG00000269794	-0.0336102	0.448824
AC010646.3	chr19	17235940	17255448	-	ENSG00000269095	-0.00934482	0.83326
AC010649.1	chr19	3296765	3303003	-	ENSG00000267448	-0.0570083	0.198682
AC010655.1	chr7	128441694	128442726	-	ENSG00000279916	-0.0558433	0.208028
AC010677.5	chr7	26276195	26276606	+	ENSG00000232383	0.218549	6.2353e-07
AC010729.1	chr2	5696220	5708095	+	ENSG00000242540	-0.0969352	0.0286049
AC010729.2	chr2	5726449	5730342	+	ENSG00000236106	-0.0716508	0.106049
AC010729.3	chr2	5810641	5812596	-	ENSG00000237266	-0.0898718	0.0424871
AC010731.2	chr2	206606497	206609812	-	ENSG00000228577	-0.239432	4.408e-08
AC010731.3	chr2	206640073	206641282	+	ENSG00000231653	-0.155782	0.000413996
AC010731.4	chr2	206642418	206649449	+	ENSG00000235118	-0.141133	0.00139633
AC010731.6	chr2	206686517	206687362	-	ENSG00000213083	-0.149296	0.00071887
AC010733.5	chr2	60938204	60938604	-	ENSG00000232713	-0.234918	7.98454e-08
AC010740.1	chr2	140898423	140899106	+	ENSG00000238065	-0.104147	0.0186425
AC010744.1	chr2	83522814	83523502	+	ENSG00000232548	-0.125684	0.00447395
AC010745.1	chr2	16202430	16204226	+	ENSG00000226041	-0.158308	0.000331981
AC010745.2	chr2	16224047	16229140	+	ENSG00000228876	-0.0616164	0.164711
AC010745.3	chr2	16227027	16228194	-	ENSG00000231266	-0.102843	0.0201801
AC010745.4	chr2	16316324	16319566	-	ENSG00000232444	-0.104264	0.01851
AC010746.3	chr2	197311393	197312740	+	ENSG00000225979	-0.180728	4.03873e-05
AC010761.13	chr17	28670054	28672804	-	ENSG00000265205	-0.153764	0.000492701
AC010761.14	chr17	28727258	28727739	+	ENSG00000267729	0.10763	0.0150265
AC010761.6	chr17	28732963	28743102	-	ENSG00000265073	-0.0169881	0.70192
AC010761.8	chr17	28721487	28722877	-	ENSG00000264577	0.141351	0.00137232
AC010761.9	chr17	28745569	28747652	-	ENSG00000265474	0.163514	0.000208414
AC010872.1	chr2	21023496	21024170	+	ENSG00000280390	-0.0853603	0.0540427
AC010878.3	chr2	37816915	37817961	+	ENSG00000225402	0.111324	0.0118797
AC010880.1	chr2	16354256	16432702	+	ENSG00000224400	-0.0424277	0.338955
AC010883.5	chr2	43229573	43233394	+	ENSG00000234936	0.210587	1.60284e-06
AC010884.1	chr2	104936241	105038496	-	ENSG00000224509	-0.00204477	0.963259
AC010886.2	chr2	217693895	217696763	+	ENSG00000224414	-0.286197	4.52994e-11
AC010890.1	chr2	133264968	133284762	+	ENSG00000226953	-0.220456	4.94662e-07
AC010891.2	chrY	9813315	9817513	+	ENSG00000228379	-0.081592	0.0655987
AC010894.3	chr2	174487389	174488386	+	ENSG00000226853	0.274036	3.08788e-10
AC010894.4	chr2	174501952	174502312	+	ENSG00000179997	0.131873	0.00284654
AC010894.5	chr2	174575227	174587726	+	ENSG00000237798	-0.213762	1.1047e-06
AC010900.2	chr2	202924609	202925904	+	ENSG00000232479	-0.0959047	0.0303485
AC010904.1	chr2	7324748	7325062	-	ENSG00000213774	0.126309	0.00427784
AC010907.2	chr2	3603397	3604242	-	ENSG00000237370	0.14336	0.00116885
AC010907.5	chr2	3702585	3704153	-	ENSG00000224661	0.00313509	0.943695
AC010967.1	chr2	52883243	52883455	+	ENSG00000232668	-0.261022	2.17327e-09
AC010967.2	chr2	52722677	52910020	-	ENSG00000228033	0.071387	0.107345
AC010967.3	chr2	52864235	52866631	+	ENSG00000232604	-0.317811	1.96714e-13
AC010969.1	chr2	10003158	10006030	-	ENSG00000188525	-0.13407	0.00241328
AC010970.2	chrY	10197256	10199103	-	ENSG00000225840	0.0126511	0.775635
AC010971.1	chr7	49230137	49254816	+	ENSG00000234686	-0.131179	0.00299747
AC010974.3	chr2	132660526	132666990	+	ENSG00000230065	-0.125089	0.00466796
AC010975.1	chr2	79493716	79500844	-	ENSG00000229385	0.12882	0.00356639
AC010975.2	chr2	79573764	79575593	-	ENSG00000230237	-0.0984846	0.0261453
AC010976.2	chr2	127455394	127514623	+	ENSG00000231731	-0.106686	0.01594
AC010980.2	chr2	222318275	222352989	+	ENSG00000237732	-0.20657	2.54632e-06
AC010982.2	chr2	114122274	114123293	-	ENSG00000235242	-0.105924	0.0167129
AC010983.1	chr2	195003711	195026370	-	ENSG00000235056	-0.0459393	0.300456
AC010987.5	chr2	67565604	67684077	-	ENSG00000235495	-0.108959	0.0138185
AC010987.6	chr2	67796054	67825562	-	ENSG00000237013	-0.206118	2.68068e-06
AC011155.1	chr18	52409042	52409257	+	ENSG00000280098	-0.171875	9.57856e-05
AC011193.1	chr17	34479312	34479957	+	ENSG00000225582	-0.130747	0.00309486
AC011196.3	chr15	26657030	26658763	-	ENSG00000235518	-0.170088	0.000113451
AC011225.1	chr18	41819053	41819421	+	ENSG00000225253	-0.0469118	0.290329
AC011233.2	chr2	221162771	221163053	+	ENSG00000232089	-0.111399	0.0118223
AC011239.1	chr2	23507043	23524344	-	ENSG00000224361	-0.243991	2.38955e-08
AC011239.2	chr2	23616499	23617987	-	ENSG00000279526	-0.241147	3.50583e-08
AC011242.5	chr2	43680465	43681622	-	ENSG00000229695	-0.22221	3.99059e-07
AC011243.1	chr2	133554315	133558227	+	ENSG00000223430	-0.153944	0.000485115
AC011247.3	chr2	38601598	38602178	+	ENSG00000235586	-0.244688	2.1737e-08
AC011284.3	chr7	3642815	3643784	-	ENSG00000236510	-0.309253	9.15821e-13
AC011286.1	chr2	236733382	236754363	+	ENSG00000232328	-0.141178	0.0013913
AC011288.2	chr7	13101391	13704149	+	ENSG00000229618	0.00791292	0.858516
AC011290.4	chr7	39545646	39566239	-	ENSG00000227172	0.330107	1.97706e-14
AC011290.5	chr7	39569376	39570198	-	ENSG00000236015	0.376329	1.32533e-18
AC011294.3	chr7	46673785	46759851	-	ENSG00000233539	-0.151519	0.000596429
AC011298.2	chr2	240686334	240690414	+	ENSG00000219159	0.301221	3.70865e-12
AC011306.1	chr2	56077417	56090382	-	ENSG00000229805	-0.117985	0.00764741
AC011330.13	chr15	43642389	43643023	-	ENSG00000275601	-0.0802245	0.0702652
AC011330.5	chr15	43663654	43684339	-	ENSG00000249839	-0.0792464	0.0737669
AC011343.1	chr5	159776772	159871384	-	ENSG00000253311	-0.139025	0.00164836
AC011366.3	chr5	109883182	109884751	+	ENSG00000254106	-0.0558007	0.208376
AC011380.1	chr5	140287313	140289276	+	ENSG00000281227	-0.283754	6.71127e-11
AC011406.2	chr5	150014785	150015154	-	ENSG00000248696	-0.321111	1.07266e-13
AC011431.1	chr5	135742462	135746356	-	ENSG00000223539	-0.110884	0.0122206
AC011513.3	chr19	41708612	41761282	+	ENSG00000267881	-0.0564797	0.202884
AC011513.4	chr19	41757898	41786893	-	ENSG00000268833	0.0858746	0.0526057
AC011515.2	chr19	54671231	54672591	+	ENSG00000225370	-0.110396	0.0126101
AC011516.1	chr19	22422513	22426045	+	ENSG00000269796	-0.00694047	0.875753
AC011516.2	chr19	22615557	22623971	-	ENSG00000268038	-0.130889	0.00306267
AC011518.1	chr19	32102088	32105916	-	ENSG00000267204	-0.143568	0.00114948
AC011518.2	chr19	32103583	32106537	+	ENSG00000267133	-0.0994308	0.0247346
AC011523.2	chr19	50830530	50851089	+	ENSG00000267968	-0.155634	0.000419335
AC011524.1	chr19	28883430	28953245	+	ENSG00000267528	0.011696	0.792171
AC011524.2	chr19	28949437	28950200	-	ENSG00000267027	-0.129527	0.00338627
AC011524.3	chr19	28960506	28964943	-	ENSG00000267240	-0.0774025	0.0807542
AC011525.2	chr19	31588040	31595720	-	ENSG00000261400	-0.140815	0.00143186
AC011525.4	chr19	31588196	31593781	+	ENSG00000267465	0.003722	0.933177
AC011530.4	chr19	45779437	45785973	-	ENSG00000268434	-0.0326147	0.462381
AC011551.3	chr19	46547056	46600861	-	ENSG00000268423	0.106037	0.016596
AC011625.1	chr7	132352334	132367976	+	ENSG00000223436	-0.233084	1.01299e-07
AC011648.1	chr15	70195638	70198509	-	ENSG00000259252	-0.131171	0.00299914
AC011718.2	chr22	18361823	18391105	-	ENSG00000274044	-0.0500228	0.259486
AC011738.4	chr7	43508728	43522542	-	ENSG00000231638	-0.206095	2.68792e-06
AC011742.3	chr2	26140263	26141264	-	ENSG00000231655	-0.0371385	0.402628
AC011742.5	chr2	26160023	26161136	+	ENSG00000227133	-0.103482	0.0194136
AC011747.3	chr2	8543592	8575501	-	ENSG00000231435	0.0553001	0.212492
AC011747.4	chr2	8559833	8583792	-	ENSG00000236008	-0.0853649	0.0540296
AC011747.6	chr2	8600892	8622942	-	ENSG00000231083	-0.0213455	0.630572
AC011752.1	chr2	21317660	21561313	+	ENSG00000231204	-0.147313	0.000847351
AC011753.5	chr2	109594693	109605698	-	ENSG00000230696	-0.269168	6.48588e-10
AC011753.6	chr2	109665209	109665742	+	ENSG00000230603	0.246728	1.64463e-08
AC011754.1	chr2	79158374	79185523	+	ENSG00000224879	0.0848969	0.0553655
AC011816.1	chr3	36880184	36880729	-	ENSG00000234073	-0.288042	3.35763e-11
AC011893.3	chr2	135820191	135823087	+	ENSG00000226806	-0.222967	3.63545e-07
AC011897.2	chr2	14616428	14630192	+	ENSG00000228505	-0.0251369	0.571144
AC011899.10	chr7	158027373	158031128	+	ENSG00000231980	-0.239457	4.39339e-08
AC011899.9	chr7	157854529	157866092	+	ENSG00000233038	-0.239091	4.61186e-08
AC011901.2	chr2	153171987	153201726	-	ENSG00000224612	-0.163488	0.000208912
AC011933.2	chr17	75338827	75339147	+	ENSG00000228007	0.122435	0.00562964
AC011995.1	chr2	2834264	2838391	-	ENSG00000237720	-0.0401665	0.365345
AC011995.3	chr2	2870558	2871231	-	ENSG00000228391	-0.074051	0.0948209
AC011997.1	chr2	197693106	197774823	+	ENSG00000222017	-0.0378175	0.394076
AC011998.1	chr2	177953111	178011989	-	ENSG00000236664	-0.224631	2.95832e-07
AC011998.2	chr2	178017993	178018465	+	ENSG00000229744	-0.107839	0.0148314
AC011998.4	chr2	178105637	178105753	+	ENSG00000227241	0.203088	3.77519e-06
AC011999.1	chr2	135897955	135898978	-	ENSG00000214070	0.0343572	0.4388
AC012005.1	chrY	24362031	24362436	-	ENSG00000279274	-0.0963667	0.0295558
AC012065.4	chr2	20499571	20501311	-	ENSG00000227047	-0.0982847	0.026452
AC012065.5	chr2	20606280	20606654	-	ENSG00000233416	-0.185568	2.47458e-05
AC012066.1	chr2	152389937	152390630	+	ENSG00000213197	0.0897251	0.0428271
AC012074.2	chr2	25369136	25375845	-	ENSG00000235072	0.026107	0.556376
AC012075.1	chr2	81418723	81419302	-	ENSG00000231722	-0.0775264	0.0802687
AC012075.2	chr2	81462695	81466946	-	ENSG00000235519	0.0171265	0.699607
AC012078.2	chrY	3851224	3852869	-	ENSG00000218410	-0.110473	0.0125478
AC012123.1	chr18	32769795	32774413	+	ENSG00000228835	-0.126058	0.00435571
AC012146.7	chr17	5111468	5115004	+	ENSG00000234327	-0.392554	3.0874e-20
AC012306.2	chr2	127931327	127931440	+	ENSG00000204399	-0.0876374	0.0479195
AC012307.2	chr2	96145602	96147012	-	ENSG00000228873	-0.114815	0.00945591
AC012314.19	chr19	54209092	54209418	-	ENSG00000224579	-0.1711	0.000103103
AC012314.20	chr19	54199454	54199971	-	ENSG00000223660	-0.0229558	0.605009
AC012314.8	chr19	54119511	54125343	-	ENSG00000237017	0.180082	4.30742e-05
AC012322.1	chr16	64242608	64343909	-	ENSG00000261028	-0.10565	0.016998
AC012354.6	chr2	44954664	44968762	+	ENSG00000225156	-0.0949868	0.0319774
AC012354.8	chr2	44996413	44996873	+	ENSG00000231848	0.26935	6.31054e-10
AC012358.4	chr2	55224280	55225908	+	ENSG00000227799	0.0404143	0.362392
AC012358.7	chr2	55214387	55216126	-	ENSG00000203327	-0.178599	4.98996e-05
AC012358.8	chr2	55282350	55346049	+	ENSG00000240401	-0.263603	1.48829e-09
AC012360.4	chr2	105324210	105330529	+	ENSG00000235319	-0.0200667	0.651195
AC012360.6	chr2	105363038	105378839	+	ENSG00000238273	-0.309938	8.11206e-13
AC012361.1	chr2	20859771	20861661	+	ENSG00000236436	-0.166639	0.00015653
AC012362.3	chr2	208360631	208361369	-	ENSG00000213081	0.137655	0.00183378
AC012363.1	chr2	120290710	120291049	-	ENSG00000281676	-0.213866	1.0912e-06
AC012363.13	chr2	120319007	120326298	+	ENSG00000235840	0.042942	0.333127
AC012363.4	chr2	120174885	120216544	-	ENSG00000224789	-0.0135588	0.760013
AC012368.1	chr2	64086353	64088246	-	ENSG00000228079	-0.183363	3.09795e-05
AC012370.2	chr2	65373700	65380685	-	ENSG00000232693	-0.320009	1.31469e-13
AC012370.3	chr2	65439888	65456571	-	ENSG00000234255	-0.173377	8.29789e-05
AC012442.5	chr2	112589040	112614431	+	ENSG00000243389	0.0956659	0.0307653
AC012442.6	chr2	112590796	112591939	+	ENSG00000228251	0.0285875	0.519482
AC012445.1	chr2	4136644	4140731	-	ENSG00000229550	-0.106207	0.0164224
AC012451.1	chr2	128580491	128581576	-	ENSG00000237532	-0.123993	0.00504562
AC012454.4	chr2	85686053	85687047	-	ENSG00000203363	-0.166134	0.000164001
AC012456.3	chr2	11721619	11724222	-	ENSG00000203643	-0.14755	0.000830926
AC012456.4	chr2	11740997	11745301	-	ENSG00000230790	-0.127301	0.00398277
AC012462.1	chr2	215436253	215436992	+	ENSG00000230695	-0.0361674	0.41505
AC012462.2	chr2	215453707	215463871	+	ENSG00000225166	-0.113958	0.010006
AC012462.3	chr2	215476667	215480248	+	ENSG00000228618	-0.142008	0.00130251
AC012485.2	chr2	238295392	238300620	-	ENSG00000232306	-0.0989905	0.0253828
AC012493.1	chr2	100425348	100426107	+	ENSG00000238029	-0.00509239	0.908666
AC012494.1	chr2	78088730	78127806	+	ENSG00000229494	-0.0539128	0.224206
AC012497.2	chr2	139732708	139733282	-	ENSG00000228374	-0.0759831	0.0864904
AC012499.1	chr2	177698429	177723289	+	ENSG00000229941	-0.179648	4.49757e-05
AC012501.2	chr2	153421616	153593288	-	ENSG00000227400	0.254809	5.31816e-09
AC012501.3	chr2	153420677	153421957	-	ENSG00000242575	0.353892	1.71414e-16
AC012506.1	chr2	23330664	23332044	-	ENSG00000223530	-0.011813	0.790138
AC012506.2	chr2	23347654	23351864	+	ENSG00000233714	0.0759658	0.0865624
AC012506.3	chr2	23357516	23360376	-	ENSG00000223634	-0.0132584	0.765173
AC012506.4	chr2	23375229	23381299	-	ENSG00000235497	0.0714652	0.106959
AC012507.3	chr2	230886500	230897091	+	ENSG00000232520	-0.254275	5.73714e-09
AC012512.1	chr2	223704621	223705338	+	ENSG00000226539	0.0817009	0.0652384
AC012513.4	chr2	216174896	216176032	-	ENSG00000236478	-0.238092	5.26434e-08
AC012513.6	chr2	216259595	216266130	+	ENSG00000231092	-0.0661908	0.135498
AC012531.1	chr12	53968002	53968178	+	ENSG00000274817	-0.124352	0.00491882
AC012531.2	chr12	53968351	53968501	+	ENSG00000277129	-0.0973908	0.0278617
AC012531.25	chr12	54019910	54022589	+	ENSG00000260597	-0.421095	2.44922e-23
AC012593.1	chr2	34799850	35185689	+	ENSG00000226994	-0.126783	0.00413448
AC012594.1	chr2	170332085	170408564	-	ENSG00000231898	-0.173265	8.38677e-05
AC012613.2	chr5	149216523	149276805	-	ENSG00000253406	-0.344886	1.08554e-15
AC012668.1	chr2	215530447	215545526	-	ENSG00000234938	-0.0849656	0.0551676
AC012668.2	chr2	215533133	215713895	+	ENSG00000237525	-0.116679	0.00835096
AC012668.3	chr2	215579407	215582635	-	ENSG00000227981	-0.0403639	0.362992
AC012671.2	chr2	88428078	88428615	+	ENSG00000224291	0.253878	6.06917e-09
AC013248.2	chr17	14725729	14729686	+	ENSG00000226130	-0.153586	0.000500245
AC013262.1	chr2	81666477	81666728	-	ENSG00000233444	0.00803473	0.856362
AC013264.2	chr2	197197991	197199273	+	ENSG00000231621	-0.323836	6.46519e-14
AC013267.1	chr2	24968958	24969224	-	ENSG00000237953	-0.0968667	0.028718
AC013268.3	chr2	110007675	110010783	+	ENSG00000235721	0.12798	0.00379129
AC013268.4	chr2	110012265	110012601	-	ENSG00000229730	0.0187369	0.672925
AC013269.3	chr2	130515997	130526691	-	ENSG00000225819	-0.0964763	0.0293704
AC013269.4	chr2	130530275	130537182	+	ENSG00000225341	0.0768205	0.0830681
AC013269.5	chr2	130539095	130549883	-	ENSG00000184761	0.0515255	0.245428
AC013271.3	chr2	109936342	109968577	+	ENSG00000186148	-0.094916	0.0321062
AC013275.2	chr2	119476448	119487346	+	ENSG00000231013	0.158639	0.000322424
AC013286.1	chr10	76350749	76351228	-	ENSG00000281042	-0.267366	8.50498e-10
AC013399.3	chr2	121309995	121310412	+	ENSG00000232723	-0.0183941	0.678571
AC013401.1	chr2	192629919	192645706	+	ENSG00000229395	-0.095877	0.0303967
AC013401.2	chr2	192644102	192645387	-	ENSG00000232227	-0.114106	0.00990923
AC013402.3	chr2	104583152	104585354	+	ENSG00000236109	-0.114867	0.00942363
AC013402.4	chr2	104580821	104581890	-	ENSG00000231626	-0.057353	0.195977
AC013402.5	chr2	104659337	104664837	+	ENSG00000230690	-0.135905	0.00209855
AC013403.13	chr2	27158563	27159229	-	ENSG00000236099	0.0321415	0.468904
AC013404.1	chr2	211298941	211299189	-	ENSG00000231017	0.066417	0.134164
AC013410.1	chr2	173575110	173576341	-	ENSG00000237016	-0.289972	2.44895e-11
AC013410.2	chr2	173705948	173706148	-	ENSG00000237617	-0.0733407	0.09804
AC013429.4	chr7	138645671	138646448	-	ENSG00000234658	0.0124878	0.778454
AC013429.5	chr7	138490581	138491361	-	ENSG00000234995	-0.197396	7.08345e-06
AC013436.6	chr7	44785050	44787340	-	ENSG00000228596	-0.0282321	0.52469
AC013439.4	chr2	189486480	189487992	-	ENSG00000233996	0.38413	2.23208e-19
AC013442.1	chr2	35219377	35219604	-	ENSG00000196085	0.0926525	0.0364605
AC013444.1	chr2	142854095	142855998	+	ENSG00000229781	-0.327708	3.12061e-14
AC013448.1	chr2	223498773	223504611	+	ENSG00000231189	-0.114247	0.0098175
AC013448.2	chr2	223505476	223510933	+	ENSG00000235610	-0.173831	7.94294e-05
AC013460.1	chr2	7421261	7450254	+	ENSG00000229727	-0.243578	2.52707e-08
AC013461.1	chr2	173075435	173268010	+	ENSG00000091436	0.07469	0.0919976
AC013463.2	chr2	164912312	165208261	+	ENSG00000236283	0.116543	0.00842782
AC013467.1	chr2	174299324	174300956	-	ENSG00000227180	-0.0818378	0.0647876
AC013470.6	chr7	12471352	12472545	+	ENSG00000236048	0.123315	0.00529259
AC013470.8	chr7	12506007	12507478	+	ENSG00000224667	-0.131916	0.00283737
AC013472.3	chr2	26984776	27014612	-	ENSG00000205500	-0.248667	1.25893e-08
AC013472.4	chr2	26950308	27009807	-	ENSG00000230286	-0.16099	0.00026164
AC013474.4	chr2	126679622	126680420	+	ENSG00000235128	-0.337185	5.02173e-15
AC013480.2	chr2	42015625	42025302	-	ENSG00000226398	-0.220867	4.70445e-07
AC013727.1	chr2	103856659	103880209	-	ENSG00000232597	-0.138675	0.00169403
AC013727.2	chr2	103865746	103869688	-	ENSG00000236141	-0.13237	0.00274265
AC013733.3	chr2	181683113	181685707	+	ENSG00000234595	-0.0807626	0.0683977
AC013733.4	chr2	181690380	181693415	-	ENSG00000225570	-0.0895528	0.0432292
AC013791.1	chr11	2871437	2871498	+	ENSG00000274740	-0.119746	0.00678194
AC015688.3	chr17	27623364	27640777	+	ENSG00000266728	0.0596319	0.178764
AC015691.13	chr11	5572322	5624896	-	ENSG00000239920	-0.0951948	0.031602
AC015849.12	chr17	35808489	35808897	-	ENSG00000270829	-0.10981	0.0130914
AC015849.13	chr17	35818399	35823713	+	ENSG00000270894	-0.260039	2.50785e-09
AC015849.14	chr17	35861093	35861566	-	ENSG00000271268	-0.100253	0.0235631
AC015849.16	chr17	35893707	35911023	-	ENSG00000270977	-0.213364	1.15784e-06
AC015849.19	chr17	35816717	35830293	-	ENSG00000270871	-0.0937002	0.0343863
AC015849.2	chr17	35868967	35885863	+	ENSG00000270240	-0.0576169	0.193924
AC015922.5	chr17	15829369	15908632	+	ENSG00000227790	-0.15042	0.000654332
AC015922.6	chr17	15806241	15817742	-	ENSG00000237057	-0.124795	0.00476655
AC015922.7	chr17	15792862	15793045	+	ENSG00000233090	-0.0358512	0.419144
AC015923.1	chr17	63381231	63414312	-	ENSG00000226797	-0.327506	3.24262e-14
AC015933.2	chr18	27954519	27963687	+	ENSG00000227279	-0.171097	0.000103129
AC015969.3	chr2	68361214	68365584	-	ENSG00000203395	-0.276759	2.02545e-10
AC015971.2	chr2	86562070	86618766	+	ENSG00000228363	-0.220221	5.09045e-07
AC015977.5	chr2	26678219	26678510	-	ENSG00000225024	0.150537	0.000647933
AC015977.6	chr2	26671254	26674464	-	ENSG00000225378	-0.120872	0.00627585
AC015987.1	chr7	135926455	135932881	+	ENSG00000224746	-0.165803	0.000169077
AC016142.1	chr3	150819598	150819972	+	ENSG00000280141	-0.128763	0.00358111
AC016292.1	chr17	1181893	1185086	+	ENSG00000235361	-0.285567	5.01504e-11
AC016292.3	chr17	1858039	1858446	-	ENSG00000108958	-0.0451574	0.308766
AC016549.1	chr5	14341288	14343089	+	ENSG00000281325	-0.288318	3.21007e-11
AC016561.1	chr5	64404512	64486615	-	ENSG00000236068	-0.169971	0.000114704
AC016577.1	chr5	156658587	156660435	-	ENSG00000279646	-0.226833	2.2465e-07
AC016582.2	chr19	37823722	37855215	-	ENSG00000225868	-0.0589196	0.184019
AC016629.3	chr19	58593896	58599355	-	ENSG00000269600	-0.156759	0.000380249
AC016644.1	chr5	56941307	56947152	+	ENSG00000235635	-0.335446	7.05494e-15
AC016682.1	chr2	150171423	150301080	+	ENSG00000230645	-0.0686797	0.121374
AC016683.5	chr2	113171535	113175360	-	ENSG00000234174	-0.25319	6.68879e-09
AC016691.2	chr2	119993199	119993611	-	ENSG00000233741	0.111243	0.0119415
AC016696.1	chr2	46256860	46257177	-	ENSG00000233335	-0.082466	0.0627518
AC016700.2	chr2	70089721	70096100	+	ENSG00000233060	-0.210753	1.57226e-06
AC016700.4	chr2	70102551	70102862	+	ENSG00000225392	0.095622	0.0308424
AC016700.5	chr2	70124036	70125317	-	ENSG00000231327	0.381345	4.23891e-19
AC016700.6	chr2	70253855	70254010	-	ENSG00000231414	0.037287	0.400748
AC016708.2	chr2	214847128	214847445	+	ENSG00000230076	0.276578	2.08344e-10
AC016710.1	chr2	139469775	139477747	+	ENSG00000229131	-0.0389419	0.380157
AC016712.1	chr2	222698623	222699484	-	ENSG00000203531	-0.0817667	0.0650213
AC016712.2	chr2	222726457	222726834	+	ENSG00000235225	0.16611	0.000164367
AC016716.1	chr2	80162428	80163135	-	ENSG00000223427	-0.0458278	0.301632
AC016716.2	chr2	80028012	80030551	-	ENSG00000224731	0.0783623	0.0770531
AC016717.1	chr2	225698254	225698539	+	ENSG00000228206	-0.134937	0.00225954
AC016722.3	chr2	46852020	46853496	-	ENSG00000226548	-0.177306	5.66731e-05
AC016722.4	chr2	46899275	46908678	+	ENSG00000228925	-0.116476	0.00846569
AC016723.4	chr2	167814774	167941144	-	ENSG00000235335	-0.245608	1.91721e-08
AC016724.6	chr2	112995517	112995937	+	ENSG00000232090	-0.00926864	0.8346
AC016727.3	chr2	61589498	61589663	-	ENSG00000226884	0.0199492	0.653103
AC016730.1	chr2	13723048	13758152	+	ENSG00000227718	0.0576917	0.193345
AC016734.1	chr2	63609247	63610211	-	ENSG00000281071	0.0194252	0.661642
AC016734.2	chr2	63622178	63622831	-	ENSG00000228305	0.0990006	0.0253677
AC016735.1	chr2	43001355	43006060	-	ENSG00000224739	0.129909	0.00329247
AC016735.2	chr2	43027853	43039547	-	ENSG00000231826	0.109419	0.013421
AC016735.3	chr2	43041193	43043782	-	ENSG00000233978	-0.036037	0.416736
AC016738.3	chr2	100972648	100977161	-	ENSG00000230140	-0.121676	0.00593547
AC016738.4	chr2	100993676	101002244	-	ENSG00000223947	0.0995324	0.0245872
AC016739.2	chr2	176200908	176201252	-	ENSG00000218175	0.341173	2.28391e-15
AC016745.3	chr2	113424495	113425324	+	ENSG00000234997	0.196977	7.41464e-06
AC016747.3	chr2	61141592	61144969	-	ENSG00000212978	-0.362446	2.80858e-17
AC016751.2	chr2	175904371	175905502	-	ENSG00000229779	-0.0878297	0.04743
AC016751.3	chr2	175897336	175904232	+	ENSG00000235047	0.012819	0.772739
AC016753.1	chr2	85573870	85574886	-	ENSG00000281331	-0.0152397	0.731346
AC016757.3	chr2	238224552	238231677	-	ENSG00000186235	-0.0540818	0.222755
AC016768.1	chr2	23018125	23199056	-	ENSG00000232451	0.0509892	0.250382
AC016772.4	chr2	169658132	169661357	-	ENSG00000226072	-0.182943	3.23261e-05
AC016831.3	chr7	130823205	130823511	-	ENSG00000240680	0.0195502	0.659601
AC016831.5	chr7	130822868	130823219	-	ENSG00000229858	-0.0164907	0.710247
AC016831.6	chr7	130840204	130843725	-	ENSG00000232716	-0.0253058	0.568559
AC016831.7	chr7	130853720	130928649	+	ENSG00000233559	0.229464	1.61106e-07
AC016894.1	chr2	61416887	61417197	-	ENSG00000234624	0.0214744	0.628509
AC016903.1	chr2	204470076	204473837	-	ENSG00000236634	-0.115377	0.00910982
AC016903.2	chr2	204475356	204507672	+	ENSG00000237843	-0.131773	0.00286772
AC016907.2	chr2	30077093	30078272	+	ENSG00000225943	-0.131729	0.00287734
AC016907.3	chr2	30051066	30143804	-	ENSG00000233862	-0.0358105	0.419672
AC016908.1	chr2	84031140	84032358	+	ENSG00000228225	-0.0962543	0.029747
AC016909.1	chr2	132915557	132931494	+	ENSG00000233729	-0.276734	2.0334e-10
AC016909.2	chr2	132911096	132911261	-	ENSG00000228721	-0.22483	2.88608e-07
AC016910.1	chr2	143937073	143964156	+	ENSG00000232377	-0.287798	3.49377e-11
AC016912.3	chr2	46392297	46394167	-	ENSG00000228100	-0.02447	0.581403
AC016991.1	chrY	8565558	8627242	-	ENSG00000279435	-0.142707	0.00123176
AC016994.2	chr2	106834464	106841207	+	ENSG00000227294	-0.120606	0.00639226
AC016995.3	chr2	38406719	38515740	-	ENSG00000231367	0.0439439	0.321961
AC016999.2	chr2	238427077	238427729	-	ENSG00000229915	-0.0848576	0.0554786
AC017002.1	chr2	111491273	111570974	+	ENSG00000240350	-0.153644	0.000497792
AC017002.2	chr2	111491943	111494811	-	ENSG00000224959	-0.288872	2.93249e-11
AC017002.4	chr2	111607841	111612518	+	ENSG00000225744	0.0600815	0.175505
AC017006.2	chr2	46078015	46078828	-	ENSG00000232696	-0.253027	6.84432e-09
AC017006.3	chr2	46166789	46167978	-	ENSG00000231336	-0.262228	1.82169e-09
AC017028.1	chr2	239161797	239162357	-	ENSG00000280260	-0.0824208	0.0628967
AC017035.2	chr2	197028711	197030143	-	ENSG00000224442	-0.218422	6.33169e-07
AC017048.1	chr2	176506245	176507702	-	ENSG00000229434	-0.244007	2.38444e-08
AC017048.2	chr2	176524879	176531683	-	ENSG00000236231	-0.209831	1.75006e-06
AC017053.1	chr2	6312954	6325646	-	ENSG00000234275	-0.0944734	0.0329209
AC017060.1	chr7	17405479	17558909	-	ENSG00000236039	-0.322858	7.75785e-14
AC017074.1	chr2	113669166	113673191	+	ENSG00000233479	0.12387	0.00508948
AC017074.2	chr2	113677702	113704078	-	ENSG00000227359	0.415917	9.41796e-23
AC017078.1	chr2	46003942	46004309	-	ENSG00000233829	-0.2323	1.12084e-07
AC017079.3	chr2	128203361	128203775	+	ENSG00000185631	-0.00667455	0.880477
AC017079.4	chr2	128217588	128218072	+	ENSG00000238180	0.151171	0.000614257
AC017080.1	chr2	148595158	148595328	+	ENSG00000232238	0.177769	5.41545e-05
AC017081.1	chr2	206355739	206356119	+	ENSG00000279921	-0.127804	0.00384028
AC017081.2	chr2	206410087	206410909	-	ENSG00000180105	0.0168686	0.703917
AC017083.2	chr2	68125265	68125747	+	ENSG00000236259	0.0456607	0.3034
AC017101.10	chr2	186641339	186695287	-	ENSG00000227227	-0.302613	2.91923e-12
AC017104.2	chr2	231452195	231453153	+	ENSG00000233538	-0.130605	0.00312772
AC017104.4	chr2	231437101	231437421	-	ENSG00000230047	0.0904332	0.0412069
AC017104.6	chr2	231388976	231394991	+	ENSG00000224376	-0.136191	0.00205307
AC018359.1	chr3	34159334	34562877	+	ENSG00000226320	0.351474	2.82981e-16
AC018359.3	chr3	34524818	34543880	-	ENSG00000227498	-0.150971	0.00062467
AC018442.1	chr8	99695957	99698017	+	ENSG00000235683	0.0122926	0.781829
AC018462.2	chr2	62069447	62146881	-	ENSG00000229839	-0.338456	3.91136e-15
AC018463.4	chr2	11308025	11308941	+	ENSG00000230154	-0.301909	3.29581e-12
AC018463.5	chr2	11351627	11352118	+	ENSG00000226961	0.0529951	0.232204
AC018495.3	chr3	10767464	10771718	+	ENSG00000230599	-0.0261808	0.555261
AC018512.1	chr15	43782843	43783033	-	ENSG00000279808	-0.174561	7.40307e-05
AC018634.9	chr7	37821210	37821610	+	ENSG00000225314	-0.16342	0.000210203
AC018641.7	chr7	32456963	32457758	-	ENSG00000226468	0.217806	6.81953e-07
AC018643.4	chr7	132264152	132271269	+	ENSG00000225144	-0.228218	1.88687e-07
AC018647.3	chr7	35715034	35734887	+	ENSG00000227544	-0.0510167	0.250127
AC018685.1	chr2	2641989	2656630	-	ENSG00000234929	0.252341	7.53938e-09
AC018685.2	chr2	2729908	2730957	-	ENSG00000227364	-0.0633928	0.15285
AC018693.5	chr2	38769265	38770124	+	ENSG00000232114	-0.0540015	0.223444
AC018693.6	chr2	38861720	38863133	+	ENSG00000225284	-0.266763	9.30809e-10
AC018696.4	chr2	91578478	91578573	+	ENSG00000230964	-0.0386891	0.383259
AC018712.2	chr2	172674212	172674898	-	ENSG00000230104	-0.271064	4.86645e-10
AC018717.1	chr2	198882573	199071791	-	ENSG00000231557	-0.227093	2.17446e-07
AC018717.2	chr2	199108584	199110088	+	ENSG00000230407	-0.20902	1.9221e-06
AC018730.4	chr2	104865407	104867496	-	ENSG00000239587	0.000760117	0.986338
AC018731.3	chr2	151117955	151186209	-	ENSG00000236885	-0.127686	0.00387314
AC018735.1	chr2	187001876	187003377	-	ENSG00000226553	0.134336	0.00236511
AC018737.3	chr2	121790444	121796702	+	ENSG00000224655	0.0314265	0.478856
AC018738.2	chr2	231256097	231256306	+	ENSG00000237039	-0.0281127	0.526445
AC018742.1	chr2	21687434	21710623	-	ENSG00000229621	-0.122205	0.00572069
AC018755.16	chr19	51594561	51606150	+	ENSG00000269388	0.401999	3.13627e-21
AC018755.17	chr19	51599289	51600470	+	ENSG00000267808	0.0206613	0.641571
AC018755.18	chr19	51612091	51646889	-	ENSG00000268500	-0.0629936	0.155457
AC018766.6	chr19	49852887	49854967	-	ENSG00000268047	0.0124901	0.778416
AC018799.1	chr2	194344269	194419645	+	ENSG00000225539	-0.0955225	0.0310179
AC018804.3	chr2	130107684	130109741	+	ENSG00000224087	-0.149739	0.000692754
AC018804.6	chr2	130202312	130212628	+	ENSG00000227632	-0.0456831	0.303162
AC018816.1	chr3	4750333	4750685	+	ENSG00000275981	-0.205873	2.75671e-06
AC018816.3	chr3	4814294	4887293	-	ENSG00000235978	-0.121966	0.00581691
AC018832.1	chr3	8079322	8112924	+	ENSG00000228351	-0.172938	8.65438e-05
AC018865.5	chr2	129992889	129994040	+	ENSG00000217289	-0.0326863	0.461398
AC018866.1	chr2	120686635	120710517	-	ENSG00000229774	-0.063313	0.153369
AC018867.1	chr2	186501707	186502265	-	ENSG00000281192	-0.128513	0.00364703
AC018878.3	chr2	106179542	106183797	+	ENSG00000233339	-0.251845	8.08296e-09
AC018880.1	chr2	103527620	103529261	+	ENSG00000221849	-0.0574916	0.194896
AC018880.2	chr2	103623630	103623830	+	ENSG00000231723	0.0653788	0.14037
AC018890.6	chr2	174547141	174774827	+	ENSG00000236449	-0.0835438	0.0593824
AC018892.3	chr2	97035461	97037549	-	ENSG00000236847	-0.0841433	0.0575739
AC018892.8	chr2	97034442	97034706	+	ENSG00000230343	-0.0309351	0.485762
AC018892.9	chr2	97081098	97083249	+	ENSG00000188383	-0.0490605	0.268774
AC018902.1	chr15	52430064	52430768	+	ENSG00000280817	-0.256338	4.2761e-09
AC019048.1	chr2	7062727	7077880	-	ENSG00000223884	-0.373197	2.67411e-18
AC019050.1	chr2	129496297	129496788	+	ENSG00000233428	0.0550533	0.214543
AC019055.1	chr2	19711715	19717576	+	ENSG00000235911	-0.13797	0.00178951
AC019064.1	chr2	34998273	35000160	-	ENSG00000237320	-0.107265	0.0153747
AC019070.1	chr2	148295656	148296679	-	ENSG00000224007	-0.297801	6.64174e-12
AC019080.1	chr2	177344443	177344836	+	ENSG00000237178	-0.121976	0.00581303
AC019084.7	chr7	158719730	158720161	+	ENSG00000228030	-0.0491816	0.267593
AC019097.7	chr2	99102018	99102752	+	ENSG00000231822	-0.150509	0.000649429
AC019109.1	chr2	224169664	224171537	+	ENSG00000224826	0.0280015	0.528084
AC019118.3	chr2	3131581	3145780	-	ENSG00000236760	-0.0352227	0.427349
AC019118.4	chr2	3156756	3157797	+	ENSG00000226649	-0.0207641	0.639914
AC019129.1	chr2	44065894	44066154	-	ENSG00000219391	0.158309	0.000331955
AC019172.2	chr2	3844184	3847411	+	ENSG00000227363	-0.0772764	0.0812511
AC019178.2	chr2	189930277	189931010	-	ENSG00000213110	0.0254229	0.566771
AC019178.3	chr2	189917254	189917758	-	ENSG00000223824	-0.130005	0.00326925
AC019181.2	chr2	164840749	164849334	+	ENSG00000233255	0.0142892	0.747513
AC019181.3	chr2	164687287	164687596	-	ENSG00000224331	0.0149494	0.736272
AC019185.2	chr2	208466238	208466626	-	ENSG00000227430	-0.00674216	0.879276
AC019185.3	chr2	208516908	208517230	+	ENSG00000232409	-0.0577312	0.193039
AC019185.4	chr2	208469850	208540413	+	ENSG00000231896	-0.0705124	0.111729
AC019186.1	chr2	157725708	157736005	-	ENSG00000234584	-0.143733	0.00113437
AC019206.1	chr2	69902350	69902709	-	ENSG00000279229	-0.138995	0.00165222
AC019330.1	chr2	198493242	198772356	-	ENSG00000225421	0.122469	0.00561623
AC020550.7	chr2	197533803	197533965	+	ENSG00000231699	-0.266004	1.04249e-09
AC020571.3	chr2	196260024	196264204	+	ENSG00000229056	-0.394039	2.1651e-20
AC020594.5	chr2	33555047	33563547	-	ENSG00000237133	-0.0587773	0.185083
AC020595.1	chr2	181422154	181425749	-	ENSG00000226681	-0.157848	0.000345675
AC020743.2	chr7	50141540	50142823	-	ENSG00000228005	-0.130324	0.00319318
AC020743.3	chr7	50202239	50204318	-	ENSG00000231681	-0.153833	0.000489775
AC020743.4	chr7	50274790	50275622	-	ENSG00000235620	-0.147775	0.000815601
AC020915.2	chr19	58224506	58225469	+	ENSG00000268866	0.0526302	0.235439
AC020951.1	chr19	11856032	11858302	+	ENSG00000278897	-0.186093	2.34475e-05
AC020956.3	chr19	41833686	41835950	-	ENSG00000278239	-0.120362	0.00650098
AC020983.5	chr7	138688980	138689522	+	ENSG00000243099	0.0967589	0.0288969
AC021016.7	chr2	218354075	218354572	+	ENSG00000230580	0.279725	1.27281e-10
AC021021.1	chr2	6495877	6496798	-	ENSG00000231610	-0.0860384	0.0521546
AC021021.2	chr2	6496003	6503806	+	ENSG00000226488	-0.0781265	0.0779493
AC021106.1	chr4	37866561	37867091	-	ENSG00000279386	-0.344393	1.19875e-15
AC021188.4	chr2	96307263	96321731	-	ENSG00000230747	-0.239696	4.25568e-08
AC021218.2	chr7	155962632	155966343	+	ENSG00000204876	0.38963	6.1737e-20
AC021224.1	chr18	32412182	32413236	+	ENSG00000262477	-0.124379	0.00490951
AC021876.4	chr7	23365618	23365976	+	ENSG00000232627	-0.165732	0.00017019
AC022007.5	chr3	10006418	10011209	-	ENSG00000206567	0.10492	0.0177809
AC022153.1	chr19	27902595	27984743	+	ENSG00000267623	-0.12979	0.00332155
AC022154.7	chr19	48619272	48624132	-	ENSG00000268093	-0.247312	1.51775e-08
AC022173.2	chr7	137953348	137957966	+	ENSG00000237243	-0.295212	1.02702e-11
AC022182.1	chr8	60910053	60966557	+	ENSG00000254777	-0.133091	0.00259833
AC022182.2	chr8	60937705	60939871	-	ENSG00000255397	-0.0937079	0.0343715
AC022182.3	chr8	60965802	60967775	-	ENSG00000254802	-0.20101	4.76046e-06
AC022201.4	chr2	70402934	70422678	+	ENSG00000229229	0.127514	0.0039218
AC022210.1	chr2	84895085	84895221	-	ENSG00000279992	0.0724044	0.102415
AC022210.2	chr2	84915868	84916660	+	ENSG00000213399	0.135194	0.00221572
AC022405.1	chr15	40683694	40684068	-	ENSG00000279084	-0.133374	0.00254361
AC022431.3	chr5	56536583	56537826	-	ENSG00000234553	-0.188842	1.76383e-05
AC022816.2	chr17	14374139	14421026	+	ENSG00000230647	-0.182326	3.44036e-05
AC022819.1	chr15	99319095	99319623	-	ENSG00000281635	-0.243107	2.69315e-08
AC022819.3	chr15	99157231	99161140	-	ENSG00000259921	-0.124646	0.00481738
AC023115.2	chr2	67086446	67311439	+	ENSG00000235885	-0.340224	2.75782e-15
AC023115.4	chr2	67324627	67325304	+	ENSG00000236605	-0.0828508	0.0615311
AC023128.1	chr2	144688413	144690185	-	ENSG00000234940	-0.189607	1.62827e-05
AC023128.2	chr2	144754776	144755998	-	ENSG00000235352	-0.134429	0.00234854
AC023137.2	chr2	20451042	20452947	+	ENSG00000228950	-0.133358	0.00254654
AC023271.1	chr2	203061314	203062403	-	ENSG00000228513	-0.246368	1.72786e-08
AC023347.1	chr2	126308510	126343992	+	ENSG00000235774	-0.0257064	0.562452
AC023347.2	chr2	126311466	126311927	-	ENSG00000236655	-0.129209	0.00346625
AC023449.2	chr15	25580969	25581122	+	ENSG00000223628	0.00987501	0.82395
AC023469.1	chr2	151001220	151048774	-	ENSG00000222031	-0.117126	0.00810415
AC023469.2	chr2	150982506	151003474	+	ENSG00000228064	-0.128989	0.00352259
AC023481.1	chr3	8364707	8366392	-	ENSG00000231401	-0.165262	0.000177696
AC023590.1	chr8	118282139	118400605	+	ENSG00000225885	-0.399528	5.74571e-21
AC023669.1	chr7	46261064	46294469	+	ENSG00000229459	-0.0520873	0.240312
AC024028.1	chr7	3083252	3086421	-	ENSG00000228334	-0.179888	4.39171e-05
AC024060.1	chr3	3145453	3145614	-	ENSG00000281584	-0.119239	0.00702188
AC024082.3	chr7	138046654	138047897	+	ENSG00000231923	-0.107808	0.0148595
AC024082.4	chr7	138060056	138060293	+	ENSG00000231931	0.0326204	0.462303
AC024084.1	chr7	136025761	136084668	+	ENSG00000230649	-0.319743	1.38044e-13
AC024132.1	chr4	27207505	27218404	-	ENSG00000205830	-0.0738313	0.0958077
AC024162.2	chr3	6692319	6693088	+	ENSG00000223719	-0.10848	0.0142437
AC024361.1	chr17	82718516	82718640	-	ENSG00000280575	0.013496	0.761091
AC024560.2	chr3	197660565	197665757	-	ENSG00000236833	0.269543	6.12885e-10
AC024560.3	chr3	197578213	197627906	-	ENSG00000214135	0.00527463	0.905413
AC024592.12	chr19	5866171	5903787	-	ENSG00000267740	0.00924343	0.835043
AC024592.9	chr19	5847467	5858239	+	ENSG00000267709	-0.0020417	0.963314
AC024619.2	chr17	29012865	29016512	+	ENSG00000238007	-0.148451	0.000771231
AC024704.2	chr2	113829390	113831119	-	ENSG00000244063	-0.150988	0.000623808
AC024937.2	chr3	196044695	196045254	+	ENSG00000228413	0.132477	0.00272082
AC024937.4	chr3	195996738	195998233	+	ENSG00000231464	0.00351542	0.936878
AC024937.6	chr3	195937243	195938739	+	ENSG00000231443	0.0428272	0.334423
AC025016.1	chr11	5938751	5944984	+	ENSG00000255257	-0.0478683	0.280595
AC025165.8	chr12	57612118	57619638	-	ENSG00000224713	-0.164675	0.000187494
AC025171.1	chr5	43041575	43045390	+	ENSG00000215068	-0.313955	3.95795e-13
AC025263.3	chr12	69801669	69855363	+	ENSG00000258052	-0.0204232	0.645418
AC025335.1	chr17	7913324	7916276	-	ENSG00000179859	-0.162422	0.000230062
AC025442.3	chr5	66144156	66144795	-	ENSG00000253744	-0.214997	9.54359e-07
AC025750.5	chr2	42469817	42470266	+	ENSG00000236913	0.0556113	0.209926
AC025750.7	chr2	42532766	42533442	-	ENSG00000215263	-0.0438058	0.323486
AC025811.3	chr19	22455988	22456459	+	ENSG00000270947	-0.0966373	0.0290998
AC025918.2	chr15	58889967	58894082	+	ENSG00000225798	-0.285829	4.80713e-11
AC026150.6	chr15	30516079	30517867	+	ENSG00000260784	-0.0818835	0.0646375
AC026150.8	chr15	30540093	30545969	+	ENSG00000260693	-0.188765	1.77806e-05
AC026167.1	chr3	6148484	6365885	+	ENSG00000226022	-0.0665819	0.133198
AC026185.1	chr3	11488300	11488473	-	ENSG00000235240	0.066358	0.134511
AC026188.1	chr3	3250687	3627296	-	ENSG00000223727	-0.0550351	0.214695
AC026202.3	chr3	5156905	5187329	-	ENSG00000233912	-0.428781	3.17697e-24
AC026202.5	chr3	5255535	5256761	-	ENSG00000230944	-0.248215	1.34012e-08
AC026248.1	chr8	128118011	128118385	+	ENSG00000280151	-0.0866155	0.0505915
AC026271.5	chr17	18650195	18651542	+	ENSG00000174977	-0.0967366	0.028934
AC026449.1	chr5	115855994	115858468	+	ENSG00000280329	-0.270047	5.67903e-10
AC026471.6	chr16	31487370	31488492	-	ENSG00000260740	0.242322	2.99433e-08
AC026904.1	chr8	48590401	48594621	+	ENSG00000233858	-0.242038	3.11092e-08
AC026954.6	chr17	7330452	7335413	+	ENSG00000224647	-0.127472	0.00393364
AC027119.1	chr3	5962842	6124120	+	ENSG00000229642	-0.119791	0.00676134
AC027124.2	chr3	13460424	13460889	-	ENSG00000223398	-0.0372195	0.401602
AC027124.3	chr3	13460294	13460398	-	ENSG00000238138	-0.0220658	0.619081
AC027601.1	chr17	81228707	81233983	+	ENSG00000260005	0.418367	4.9946e-23
AC027612.1	chr2	91747940	91748986	-	ENSG00000232531	-0.104022	0.0187858
AC027612.3	chr2	91686102	91714745	-	ENSG00000230572	-0.115749	0.00888688
AC027612.4	chr2	91736726	91767439	+	ENSG00000223703	-0.207734	2.22873e-06
AC027612.6	chr2	91617160	91659972	-	ENSG00000143429	0.245891	1.84457e-08
AC034110.1	chr18	76690029	76693636	+	ENSG00000276397	-0.0939765	0.0338564
AC034187.2	chr3	8573726	8593124	-	ENSG00000224884	-0.0527321	0.234532
AC034220.3	chr5	132311285	132369916	-	ENSG00000233006	-0.00555425	0.900424
AC034228.2	chr5	132011448	132013199	+	ENSG00000231585	-0.0948436	0.0322383
AC034228.3	chr5	132003592	132007022	+	ENSG00000223548	-0.104145	0.0186454
AC034228.4	chr5	131944408	131968220	+	ENSG00000234758	-0.0135561	0.760059
AC034243.1	chr5	138744434	138753309	-	ENSG00000253404	0.10799	0.0146904
AC037445.1	chr17	63193930	63339053	-	ENSG00000233635	-0.333263	1.07778e-14
AC037459.4	chr8	22589274	22602084	+	ENSG00000248235	-0.0395709	0.372504
AC046143.3	chr3	194632923	194645401	+	ENSG00000229334	0.0738531	0.0957093
AC051649.12	chr11	1864177	1866667	+	ENSG00000249086	-0.179521	4.55477e-05
AC053503.11	chr2	219482073	219516877	-	ENSG00000227432	-0.0917884	0.0382501
AC053503.12	chr2	219427477	219429319	+	ENSG00000280323	-0.301235	3.70022e-12
AC053503.2	chr2	219358870	219358983	-	ENSG00000232789	-0.000310341	0.994422
AC053503.4	chr2	219388496	219403633	+	ENSG00000229525	0.309174	9.2861e-13
AC053503.6	chr2	219425071	219426184	-	ENSG00000234638	-0.0537591	0.225532
AC055733.1	chr3	130868872	130869246	-	ENSG00000280127	-0.233933	9.07632e-08
AC055764.1	chr3	197830685	197831296	-	ENSG00000234136	-0.254604	5.47514e-09
AC055866.1	chr17	42993098	42993781	-	ENSG00000281079	-0.0230128	0.604113
AC055876.1	chr15	28789199	28789486	+	ENSG00000256951	-0.0226603	0.609665
AC060834.2	chr7	9726241	9728272	+	ENSG00000197320	-0.121237	0.00611937
AC060834.3	chr7	9737322	9769513	+	ENSG00000234710	-0.123622	0.00517931
AC061961.2	chr2	154696462	154697817	-	ENSG00000235949	-0.188498	1.82822e-05
AC061992.2	chr17	78315729	78347798	+	ENSG00000267737	-0.277715	1.74473e-10
AC062016.1	chr2	116726453	116726771	-	ENSG00000224869	-0.130262	0.003208
AC062016.2	chr2	116751158	116751648	+	ENSG00000226341	-0.199182	5.8257e-06
AC062016.3	chr2	116818086	116818761	+	ENSG00000235871	-0.080312	0.0699587
AC062017.1	chr2	239401436	239402364	+	ENSG00000222020	0.251457	8.53476e-09
AC062020.1	chr2	123066151	123073481	-	ENSG00000232740	-0.0883332	0.0461686
AC062020.2	chr2	123065321	123067722	+	ENSG00000237856	-0.0959459	0.0302771
AC062021.1	chr2	139366165	139379147	+	ENSG00000226939	-0.0889372	0.0446927
AC062022.1	chr2	161568502	161570185	-	ENSG00000226946	-0.10718	0.0154567
AC062028.1	chr2	11105317	11132821	-	ENSG00000145063	0.0495631	0.263894
AC062029.1	chr2	88627539	88631821	+	ENSG00000234028	0.094213	0.0334082
AC062031.1	chr2	145915090	145931146	+	ENSG00000233842	-0.199083	5.88907e-06
AC062032.1	chr2	146879909	146898218	+	ENSG00000227902	-0.194042	1.01783e-05
AC063956.1	chr4	70020979	70021229	-	ENSG00000279857	-0.139789	0.00155255
AC063961.1	chr10	24255246	24255333	+	ENSG00000277563	-0.156219	0.000398557
AC063976.1	chr5	132147491	132149559	-	ENSG00000227616	-0.151079	0.000619021
AC063976.2	chr5	132163603	132163765	-	ENSG00000235775	-0.163937	0.00020055
AC063976.3	chr5	132179234	132181128	-	ENSG00000224015	-0.0895959	0.0431284
AC063976.7	chr5	132199456	132203487	+	ENSG00000224431	-0.197988	6.64037e-06
AC063979.1	chr5	72733833	72734209	+	ENSG00000223497	-0.0805404	0.0691637
AC063980.3	chr5	136376348	136397042	-	ENSG00000279240	-0.160056	0.00028438
AC064834.1	chr2	195448532	195478925	+	ENSG00000224099	0.233955	9.04975e-08
AC064834.2	chr2	195533035	195538681	+	ENSG00000223466	-0.104433	0.0183199
AC064834.3	chr2	195569628	195572970	-	ENSG00000234919	-0.121139	0.0061611
AC064836.3	chr2	202336024	202336727	-	ENSG00000226261	0.283773	6.69111e-11
AC064850.4	chr2	135510546	135511943	-	ENSG00000235651	-0.00587063	0.894784
AC064852.4	chr2	232760146	232767949	-	ENSG00000241409	-0.297491	6.999e-12
AC064853.2	chr2	227616998	227617790	-	ENSG00000236116	-0.0234017	0.598013
AC064853.3	chr2	227632969	227648606	-	ENSG00000250599	0.016359	0.712459
AC064865.1	chr2	145294277	145331847	-	ENSG00000235435	-0.0576557	0.193623
AC064871.3	chr2	183083405	183108519	-	ENSG00000224643	-0.0808105	0.0682334
AC064874.1	chr2	235773855	235783387	-	ENSG00000222007	-0.312691	4.96651e-13
AC064875.2	chr2	12966784	13007013	-	ENSG00000225649	-0.311082	6.61967e-13
AC066615.1	chr15	47133652	47134026	-	ENSG00000259752	-0.109178	0.0136281
AC066692.3	chr2	23900693	23901149	+	ENSG00000238111	-0.280685	1.09372e-10
AC067940.1	chr2	168231921	168232220	-	ENSG00000238259	-0.281704	9.30693e-11
AC067945.2	chr2	191017954	191019079	+	ENSG00000230686	-0.220817	4.73342e-07
AC067945.3	chr2	190992639	190993567	-	ENSG00000229023	-0.21432	1.03417e-06
AC067945.4	chr2	191021526	191032314	+	ENSG00000231858	-0.230876	1.34559e-07
AC067956.1	chr2	220450679	220704566	+	ENSG00000236451	-0.128708	0.00359548
AC067959.1	chr2	21221175	21970959	+	ENSG00000233005	-0.211278	1.4789e-06
AC067960.1	chr2	121081437	121088726	-	ENSG00000234455	0.00609836	0.890728
AC067968.3	chr19	44023604	44025262	-	ENSG00000267144	-0.0155297	0.726436
AC067969.1	chr19	38526954	38528555	-	ENSG00000269445	-0.100855	0.0227353
AC067969.2	chr19	38535517	38537128	-	ENSG00000268055	-0.119706	0.00680089
AC068042.1	chr2	179399728	179400875	-	ENSG00000237964	0.0109473	0.805198
AC068044.1	chr2	22188336	22190313	+	ENSG00000223691	-0.201689	4.41418e-06
AC068057.1	chr2	104703758	104705509	+	ENSG00000228528	-0.0886957	0.045278
AC068134.10	chr2	232343116	232343903	+	ENSG00000251485	0.0716669	0.10597
AC068134.6	chr2	232420661	232421461	-	ENSG00000237087	-0.00779524	0.860599
AC068134.8	chr2	232379635	232381674	-	ENSG00000224516	-0.0725816	0.101576
AC068135.1	chr2	194027919	194028164	+	ENSG00000224670	-0.0692495	0.118309
AC068137.13	chr2	130293822	130294405	+	ENSG00000226915	0.136102	0.00206707
AC068138.1	chr2	226180044	226185371	-	ENSG00000235070	-0.179831	4.41629e-05
AC068196.1	chr2	181076051	181105968	-	ENSG00000238171	-0.102511	0.0205889
AC068279.3	chr2	87379880	87380767	-	ENSG00000224881	-0.138645	0.0016979
AC068282.3	chr2	127389130	127400580	+	ENSG00000236682	0.263712	1.46452e-09
AC068286.1	chr2	14886647	14907664	-	ENSG00000235127	-0.158833	0.000316947
AC068287.1	chr2	141208082	141208376	-	ENSG00000233329	0.00361469	0.935099
AC068483.1	chr2	129063846	129071725	-	ENSG00000238277	-0.084139	0.0575867
AC068489.1	chr2	221637543	221641813	+	ENSG00000234446	-0.0812107	0.0668735
AC068490.1	chr2	21942178	21965680	-	ENSG00000228999	-0.104652	0.0180757
AC068490.2	chr2	21933336	22531105	-	ENSG00000231200	-0.0873575	0.0486392
AC068491.2	chr2	111265283	111279880	+	ENSG00000229118	-0.203159	3.74551e-06
AC068491.3	chr2	111383752	111384992	+	ENSG00000223973	-0.210728	1.57684e-06
AC068492.1	chr2	136077892	136078513	+	ENSG00000237262	-0.109172	0.0136336
AC068499.10	chr19	18204730	18220480	+	ENSG00000268650	-0.0355985	0.422433
AC068522.4	chr8	58588420	58588764	-	ENSG00000242970	0.0113612	0.79799
AC068533.7	chr7	66087761	66152277	+	ENSG00000249319	0.131741	0.00287471
AC068535.2	chr2	104411201	104415612	+	ENSG00000227157	-0.0493971	0.2655
AC068535.3	chr2	104412227	104414008	-	ENSG00000225765	-0.0734311	0.0976255
AC068538.2	chr2	100509277	100509612	+	ENSG00000204637	-0.129625	0.00336207
AC068538.4	chr2	100607028	100609358	+	ENSG00000234988	-0.0648099	0.143862
AC068580.5	chr11	1763009	1763749	-	ENSG00000229512	0.0324551	0.464576
AC068580.6	chr11	1760348	1762486	+	ENSG00000235027	-0.0996774	0.0243781
AC068580.7	chr11	1776930	1778388	-	ENSG00000230834	0.148974	0.000738448
AC068657.2	chr5	160023740	160024045	-	ENSG00000223908	-0.196	8.24343e-06
AC068724.1	chr15	43109928	43110018	+	ENSG00000281269	-0.101979	0.0212587
AC068831.10	chr15	91022619	91036611	+	ENSG00000214432	0.294775	1.10491e-11
AC068831.12	chr15	91031712	91032435	-	ENSG00000258665	-0.106358	0.0162692
AC068831.16	chr15	91022766	91023200	+	ENSG00000278514	0.216081	8.38702e-07
AC068831.17	chr15	91031246	91031691	-	ENSG00000275929	-0.0214214	0.629357
AC068831.3	chr15	90932586	90935130	-	ENSG00000224441	0.0151227	0.733329
AC068831.6	chr15	90952239	90955225	-	ENSG00000258384	0.234313	8.63873e-08
AC068858.1	chr11	44973902	44978028	+	ENSG00000254654	0.111438	0.0117925
AC069063.1	chr3	115113420	115114210	-	ENSG00000279131	-0.244417	2.25522e-08
AC069063.2	chr3	115120172	115121489	+	ENSG00000279380	-0.245813	1.86433e-08
AC069154.4	chr2	119698623	119700151	+	ENSG00000229326	-0.0826245	0.0622468
AC069155.1	chr2	216303325	216321737	+	ENSG00000233581	-0.0448181	0.312419
AC069157.1	chr2	53486144	53486280	-	ENSG00000223897	-0.0416138	0.34831
AC069213.4	chr3	195349664	195350030	+	ENSG00000227433	-0.264749	1.25623e-09
AC069257.6	chr3	196298061	196298215	-	ENSG00000237418	-0.0569708	0.198978
AC069257.8	chr3	196250542	196251654	+	ENSG00000228028	-0.229528	1.59807e-07
AC069277.2	chr3	6490479	6736129	+	ENSG00000189229	0.0461818	0.297909
AC069282.6	chr7	47956793	47957318	+	ENSG00000225507	-0.0929733	0.0358142
AC069363.1	chr17	36072866	36090134	+	ENSG00000277089	-0.366148	1.26213e-17
AC069368.3	chr15	64841883	64930920	+	ENSG00000249240	-0.249062	1.19183e-08
AC069394.1	chr2	138101884	138105905	+	ENSG00000224231	-0.189817	1.59285e-05
AC069499.1	chr3	108585964	108586229	+	ENSG00000280684	-0.252001	7.90847e-09
AC069513.4	chr3	195655565	195657927	-	ENSG00000229178	0.132672	0.00268135
AC069542.1	chr10	17602910	17603127	+	ENSG00000280126	-0.250799	9.35864e-09
AC072052.7	chr7	6490793	6491098	-	ENSG00000231359	0.316761	2.38215e-13
AC072061.2	chr7	39816549	39868140	+	ENSG00000237251	-0.187679	1.99048e-05
AC072062.1	chr2	214810229	214963274	+	ENSG00000229267	0.0520317	0.240814
AC072062.3	chr2	215004782	215085488	+	ENSG00000227769	-0.187261	2.07866e-05
AC073043.1	chr2	199867396	199911159	-	ENSG00000232732	-0.0902537	0.0416125
AC073046.25	chr2	73985132	73986343	+	ENSG00000235499	-0.203394	3.64769e-06
AC073052.1	chr2	224499387	224500100	-	ENSG00000228446	-0.170495	0.000109177
AC073055.2	chr7	145583197	145584817	+	ENSG00000231839	-0.020865	0.638289
AC073063.10	chr7	99442890	99443496	-	ENSG00000228335	0.120533	0.00642463
AC073065.3	chr2	227801840	227804705	+	ENSG00000229172	-0.151896	0.000577733
AC073069.2	chr2	176338637	176339077	+	ENSG00000237260	-0.176709	6.00874e-05
AC073071.1	chr7	109521981	109597166	-	ENSG00000234273	-0.132338	0.0027494
AC073072.1	chr7	22798447	22798979	+	ENSG00000281889	-0.127851	0.00382713
AC073072.5	chr7	22725395	22727620	-	ENSG00000179428	-0.208688	1.99717e-06
AC073072.6	chr7	22747675	22748804	-	ENSG00000228803	-0.105173	0.0175059
AC073072.7	chr7	22773646	22773993	-	ENSG00000234513	0.0424498	0.338703
AC073091.2	chr2	76258034	76258897	-	ENSG00000228209	-0.0620439	0.161795
AC073094.4	chr7	1267353	1269267	+	ENSG00000233082	-0.0116244	0.793413
AC073109.2	chr7	11820317	11821294	-	ENSG00000235920	-0.0293428	0.508503
AC073115.6	chr7	45969657	45980191	+	ENSG00000237471	-0.151768	0.000584013
AC073115.7	chr7	45990905	46000898	+	ENSG00000229628	-0.109589	0.0132768
AC073130.1	chr7	116275606	116286734	-	ENSG00000237870	-0.268386	7.29773e-10
AC073130.2	chr7	116248600	116249422	-	ENSG00000281656	-0.152204	0.000562822
AC073130.3	chr7	116237929	116327896	-	ENSG00000243243	-0.288834	2.95078e-11
AC073133.1	chr7	156437789	156445588	-	ENSG00000233878	0.101069	0.0224476
AC073133.2	chr7	156432523	156435833	-	ENSG00000228569	0.150756	0.000636115
AC073143.1	chr2	5313740	5314134	-	ENSG00000228585	-0.0258458	0.560334
AC073150.6	chr7	27491682	27492765	-	ENSG00000235574	0.0687988	0.120729
AC073218.1	chr2	34383788	34635340	+	ENSG00000226785	-0.105268	0.017404
AC073218.3	chr2	34734975	34737118	-	ENSG00000232153	-0.0916326	0.0385806
AC073254.1	chr2	232580948	232611971	-	ENSG00000237126	-0.0836189	0.0591531
AC073257.1	chr2	120553743	120558109	-	ENSG00000232140	-0.123579	0.00519519
AC073257.2	chr2	120542909	120544326	-	ENSG00000237614	0.130724	0.00310033
AC073264.10	chr7	143532749	143533164	-	ENSG00000229977	-0.00758972	0.864238
AC073283.4	chr2	47192405	47345074	-	ENSG00000234690	0.106451	0.0161753
AC073283.7	chr2	47067822	47071204	+	ENSG00000225187	0.0492339	0.267084
AC073284.4	chr2	215274992	215277947	+	ENSG00000237571	0.0774084	0.080731
AC073310.4	chr7	145009961	145010993	+	ENSG00000214035	0.0605426	0.172209
AC073316.1	chr7	3264032	3302452	-	ENSG00000236708	-0.324957	5.24182e-14
AC073316.2	chr7	3196626	3198256	-	ENSG00000231892	-0.174336	7.56576e-05
AC073321.4	chr2	216604771	216611202	+	ENSG00000225794	0.0517643	0.243244
AC073325.1	chr7	45460712	45542182	+	ENSG00000225537	-0.12909	0.0034964
AC073325.2	chr7	45534523	45534681	-	ENSG00000226999	-0.0028102	0.949522
AC073326.3	chr7	110724159	110725825	-	ENSG00000228540	-0.103613	0.0192594
AC073333.1	chr7	16789242	16789622	+	ENSG00000280130	-0.179714	4.46803e-05
AC073333.8	chr7	16695871	16719898	-	ENSG00000235837	0.00827935	0.852038
AC073342.12	chr7	143255264	143287380	-	ENSG00000231840	0.0197637	0.65612
AC073343.13	chr7	6663974	6708901	+	ENSG00000228010	-0.0671586	0.129863
AC073387.2	chr7	109660094	109660802	+	ENSG00000230192	-0.126234	0.00430098
AC073409.1	chr2	123443266	123444445	-	ENSG00000226708	0.0256232	0.563718
AC073410.1	chr2	202520401	202520989	+	ENSG00000236047	0.0555429	0.210488
AC073415.2	chr2	108878308	108878460	+	ENSG00000227470	-0.155338	0.000430214
AC073464.11	chr2	94795808	94806452	-	ENSG00000204717	-0.146049	0.000939938
AC073464.4	chr2	94734655	94735844	-	ENSG00000227265	-0.130121	0.0032415
AC073464.6	chr2	94750582	94751293	+	ENSG00000234837	-0.126247	0.004297
AC073464.7	chr2	94760774	94761116	-	ENSG00000232502	-0.00739569	0.867676
AC073465.1	chr2	173431349	173431812	-	ENSG00000213148	0.142039	0.00129922
AC073465.2	chr2	173477996	173478400	-	ENSG00000236832	-0.076136	0.0858572
AC073465.3	chr2	173485865	173486362	-	ENSG00000226131	-0.0312412	0.481454
AC073476.1	chr2	231768604	231768680	+	ENSG00000281072	-0.14014	0.00151028
AC073551.1	chr2	156033247	156034080	-	ENSG00000235548	-0.312411	5.22143e-13
AC073621.2	chr17	17422681	17423704	+	ENSG00000227158	-0.235889	7.03417e-08
AC073626.2	chr7	114414244	114419875	-	ENSG00000224595	-0.212114	1.34105e-06
AC073628.1	chr2	77915934	77918011	+	ENSG00000233605	0.0548479	0.216261
AC073635.5	chr7	77246340	77258123	-	ENSG00000250990	-0.124052	0.00502435
AC073636.1	chr2	176845993	176849428	-	ENSG00000227098	-0.097059	0.0284012
AC073641.2	chr2	223965701	223967706	-	ENSG00000228802	-0.0442822	0.318247
AC073657.1	chr15	41781148	41784031	-	ENSG00000279937	-0.0289382	0.514369
AC073834.3	chr2	177603089	177618572	+	ENSG00000237655	-0.0787532	0.0755858
AC073842.19	chr7	100130964	100140439	+	ENSG00000235077	0.011865	0.789237
AC073850.6	chr7	80662331	80662585	-	ENSG00000229436	-0.158423	0.000328638
AC073869.2	chr2	131352214	131353239	-	ENSG00000224425	0.00121265	0.978206
AC073900.4	chr7	97200708	97201483	-	ENSG00000224475	-0.177248	5.69942e-05
AC073928.2	chr2	140103583	140131780	-	ENSG00000224028	-0.148955	0.000739617
AC073934.6	chr7	127644685	127652012	-	ENSG00000240790	-0.0408735	0.356959
AC073957.15	chr7	1029025	1043891	+	ENSG00000225146	-0.144885	0.00103339
AC073987.1	chr2	103109759	103176260	-	ENSG00000229209	-0.0717673	0.105481
AC073987.2	chr2	103275904	103276138	+	ENSG00000227623	-0.0357111	0.420965
AC074011.2	chr2	28633282	28664540	-	ENSG00000230730	-0.00848721	0.848368
AC074019.1	chr2	228683537	228684580	-	ENSG00000228226	-0.106474	0.0161522
AC074019.2	chr2	228352120	228353215	-	ENSG00000203387	0.10257	0.0205152
AC074117.10	chr2	27356246	27367622	+	ENSG00000234072	0.44791	1.55999e-26
AC074117.13	chr2	27455156	27455862	+	ENSG00000235267	-0.0226684	0.609537
AC074121.4	chr7	98478551	98479225	-	ENSG00000223402	0.15597	0.000407278
AC074183.3	chr7	84939335	84940256	-	ENSG00000280325	0.182576	3.3548e-05
AC074212.5	chr19	45764785	45769806	+	ENSG00000259605	0.390257	5.32422e-20
AC074212.6	chr19	45767796	45772504	+	ENSG00000267395	0.201489	4.51362e-06
AC074286.1	chr2	177283508	177392691	-	ENSG00000213963	-0.215796	8.67752e-07
AC074289.1	chr2	64143239	64252859	+	ENSG00000225889	-0.225092	2.79319e-07
AC074290.1	chr2	193730555	193730689	-	ENSG00000224219	-0.0841291	0.0576161
AC074338.4	chr7	33036212	33036382	-	ENSG00000229054	-0.277016	1.94586e-10
AC074338.5	chr7	33128988	33129143	-	ENSG00000228015	0.0780254	0.078336
AC074363.1	chr2	167293171	167558333	+	ENSG00000228222	-0.236055	6.88251e-08
AC074366.3	chr2	38668202	38671421	-	ENSG00000232518	-0.3245	5.71054e-14
AC074367.1	chr2	63232453	63233577	-	ENSG00000233716	-0.310176	7.77669e-13
AC074375.1	chr2	42680088	42680279	-	ENSG00000226523	-0.265458	1.13067e-09
AC074389.5	chr7	1620654	1621405	+	ENSG00000231476	-0.10103	0.0224998
AC074389.6	chr7	1692810	1694325	-	ENSG00000205971	-0.164125	0.00019715
AC074389.7	chr7	1691906	1692450	-	ENSG00000234977	-0.0505977	0.254043
AC074391.1	chr2	65436711	66084639	+	ENSG00000204929	-0.194903	9.28001e-06
AC078842.3	chr7	137344930	137354483	-	ENSG00000228031	-0.0912331	0.0394392
AC078842.4	chr7	137318592	137326953	+	ENSG00000231114	-0.321074	1.08006e-13
AC078851.1	chr2	139824896	139825877	-	ENSG00000223554	-0.0759748	0.0865251
AC078852.1	chr4	1356581	1358075	+	ENSG00000254094	-0.110836	0.0122588
AC078852.2	chr4	1358479	1359461	+	ENSG00000253399	-0.257433	3.65478e-09
AC078882.1	chr2	142131178	142137830	-	ENSG00000244125	-0.12829	0.00370676
AC078883.3	chr2	172464262	172466022	-	ENSG00000232788	-0.354197	1.60829e-16
AC078883.4	chr2	172427774	172428603	-	ENSG00000226963	-0.183433	3.07614e-05
AC078899.1	chr19	20257720	20259418	+	ENSG00000213985	-0.165103	0.000180301
AC078899.3	chr19	20295089	20303794	+	ENSG00000269274	-0.0677491	0.126515
AC078899.4	chr19	20249052	20250295	+	ENSG00000268620	-0.00385065	0.930873
AC078941.1	chr2	67123357	67215319	-	ENSG00000236780	-0.199341	5.72478e-06
AC078942.1	chr7	158537495	158539879	+	ENSG00000225365	-0.139192	0.00162686
AC078974.2	chr2	85068809	85069031	-	ENSG00000235463	-0.132471	0.00272217
AC079112.1	chr2	68023694	68024766	-	ENSG00000235968	-0.0283961	0.522283
AC079117.1	chr2	76985965	77009791	+	ENSG00000234653	-0.166184	0.000163241
AC079135.1	chr2	236167447	236294927	+	ENSG00000233611	0.0580172	0.190839
AC079145.4	chr2	19990217	20004210	+	ENSG00000227210	0.446103	2.61588e-26
AC079150.2	chr2	153208086	153208163	-	ENSG00000226338	0.226798	2.25636e-07
AC079150.3	chr2	153337705	153357422	+	ENSG00000227708	-0.0839725	0.0580843
AC079154.1	chr2	124016858	124025173	-	ENSG00000228400	-0.114141	0.00988651
AC079163.1	chr2	145600907	145603423	-	ENSG00000226218	-0.0609173	0.169564
AC079199.2	chr17	39839369	39839524	-	ENSG00000226117	0.0131993	0.766188
AC079248.1	chr2	145826285	145827830	-	ENSG00000234119	-0.0713596	0.10748
AC079250.1	chr2	47690716	47691246	-	ENSG00000230979	0.314593	3.52818e-13
AC079305.10	chr2	177264359	177265515	+	ENSG00000222043	0.122339	0.00566731
AC079305.11	chr2	176990508	177164516	-	ENSG00000236501	-0.152759	0.000536885
AC079305.5	chr2	177177695	177178255	+	ENSG00000226273	0.190972	1.41064e-05
AC079305.8	chr2	177155622	177212662	-	ENSG00000229337	-0.109014	0.0137711
AC079325.5	chr17	74549399	74552737	-	ENSG00000236770	-0.123837	0.00510148
AC079325.6	chr17	74560716	74567343	-	ENSG00000231027	-0.140439	0.00147503
AC079354.3	chr2	202113626	202117058	-	ENSG00000222035	-0.103047	0.0199319
AC079354.5	chr2	202178660	202179391	-	ENSG00000231903	0.229638	1.5759e-07
AC079354.6	chr2	202231696	202231849	+	ENSG00000224463	-0.125104	0.00466308
AC079355.1	chr7	63762476	63765094	+	ENSG00000275217	0.0764511	0.0845638
AC079395.1	chr2	97018343	97018604	-	ENSG00000248134	0.0132381	0.765521
AC079448.1	chr7	7293508	7293880	+	ENSG00000236712	-0.0873866	0.0485641
AC079466.1	chr19	28606688	28615229	+	ENSG00000266976	0.0370244	0.404077
AC079584.2	chr2	143799467	143819599	+	ENSG00000236356	-0.165809	0.000168979
AC079586.1	chr2	129242173	129273848	-	ENSG00000204460	-0.0434256	0.327707
AC079610.1	chr2	212581357	213021545	-	ENSG00000273118	-0.270973	4.93459e-10
AC079610.2	chr2	213276552	213284205	-	ENSG00000196096	-0.0504687	0.255258
AC079612.1	chr2	239578301	239586094	+	ENSG00000196758	0.105091	0.0175949
AC079612.2	chr2	239625698	239630839	+	ENSG00000227459	-0.0976332	0.0274732
AC079613.1	chr2	188598791	188839445	-	ENSG00000223523	-0.318929	1.60327e-13
AC079630.2	chr12	40156239	40167707	+	ENSG00000223914	-0.184743	2.69234e-05
AC079630.4	chr12	40186009	40224915	-	ENSG00000225342	-0.330801	1.73119e-14
AC079741.2	chr7	112446164	112446375	-	ENSG00000180019	0.137173	0.00190344
AC079753.4	chr2	112853328	112854122	+	ENSG00000180152	-0.250379	9.92366e-09
AC079753.5	chr2	112932625	112933171	+	ENSG00000227368	-0.0291766	0.510909
AC079767.3	chr2	207654781	207654951	+	ENSG00000223433	0.110266	0.0127154
AC079767.4	chr2	207662375	207667024	+	ENSG00000224137	-0.279903	1.23763e-10
AC079776.1	chr2	129869193	129877553	-	ENSG00000229536	0.0913198	0.0392515
AC079776.2	chr2	129922863	129934317	-	ENSG00000214100	-0.205046	3.02765e-06
AC079776.3	chr2	129923177	129946703	+	ENSG00000237574	-0.0757595	0.0874233
AC079776.4	chr2	129939848	129940217	-	ENSG00000234559	-0.0047062	0.915566
AC079776.6	chr2	129992602	129993105	-	ENSG00000250207	0.139704	0.00156293
AC079779.4	chr2	286419	301515	+	ENSG00000228643	-0.187268	2.07711e-05
AC079779.5	chr2	305111	314367	-	ENSG00000235779	-0.15958	0.000296667
AC079779.6	chr2	317912	342118	+	ENSG00000233684	-0.157605	0.000353128
AC079779.7	chr2	197569	202605	+	ENSG00000227061	-0.227138	2.16219e-07
AC079780.3	chr7	23480753	23480959	+	ENSG00000236654	-0.0237093	0.593208
AC079781.5	chr7	97870167	97870289	+	ENSG00000226744	-0.203947	3.42782e-06
AC079781.7	chr7	97908256	97908424	+	ENSG00000232032	-0.211191	1.49395e-06
AC079781.8	chr7	97938439	97938794	-	ENSG00000232097	-0.102614	0.0204606
AC079790.2	chr2	152098328	152109202	+	ENSG00000225214	-0.120828	0.00629502
AC079799.2	chr7	83355154	83362266	+	ENSG00000235503	-0.0834361	0.059712
AC079807.1	chr2	47939738	47940218	-	ENSG00000226473	0.069556	0.116685
AC079807.2	chr2	47905678	47907810	+	ENSG00000233230	-0.112583	0.0109482
AC079807.3	chr2	47883455	47883909	+	ENSG00000236549	-0.310902	6.83535e-13
AC079807.4	chr2	47941696	48240983	-	ENSG00000230773	-0.113641	0.0102172
AC079809.2	chr7	153144313	153144588	-	ENSG00000224104	-0.167313	0.000147063
AC079834.1	chr2	221592441	221592861	+	ENSG00000230406	0.102522	0.0205753
AC079896.1	chr2	81983272	82005700	-	ENSG00000231781	-0.098605	0.0259621
AC079907.1	chr12	102075068	102075229	+	ENSG00000281370	-0.0769497	0.0825498
AC079922.2	chr2	112621809	112622167	-	ENSG00000231747	-0.123562	0.00520146
AC079922.3	chr2	112641832	112645690	-	ENSG00000237753	0.448635	1.26675e-26
AC079987.2	chr7	83424880	83425002	+	ENSG00000230617	-0.083595	0.0592261
AC079988.3	chr2	121178327	121182580	+	ENSG00000236145	-0.000973632	0.982501
AC080002.1	chr2	225992981	225993197	-	ENSG00000230621	-0.116015	0.00873071
AC080094.1	chr2	16970034	16974497	+	ENSG00000237670	-0.0556355	0.209728
AC080125.1	chr2	185547135	185547818	-	ENSG00000225406	-0.115045	0.009313
AC083760.1	chr18	44039471	44040140	+	ENSG00000267716	-0.0534868	0.227894
AC083822.2	chr3	196423322	196423522	+	ENSG00000226345	-0.0846137	0.056187
AC083843.1	chr8	134792020	134798272	-	ENSG00000259820	-0.0347909	0.433041
AC083843.2	chr8	134832747	134834482	+	ENSG00000254028	-0.0424666	0.338513
AC083843.4	chr8	134783694	134785879	-	ENSG00000279518	-0.104597	0.0181369
AC083855.5	chr3	11290406	11290663	-	ENSG00000226621	-0.248852	1.22711e-08
AC083862.6	chr7	135128444	135129685	+	ENSG00000223500	-0.180198	4.25828e-05
AC083863.5	chr7	32951426	32951656	+	ENSG00000224573	0.00444916	0.920162
AC083864.3	chr7	36029611	36055431	+	ENSG00000232930	-0.118475	0.00739696
AC083864.4	chr7	36079084	36085736	+	ENSG00000205745	-0.0818033	0.0649007
AC083867.4	chr7	138163440	138164637	+	ENSG00000225559	-0.0388705	0.381031
AC083873.4	chr7	133169416	133170514	-	ENSG00000237821	-0.1116	0.0116696
AC083875.2	chr7	133315009	133315413	-	ENSG00000235429	-0.246201	1.76791e-08
AC083884.8	chr7	74688939	74729001	-	ENSG00000232729	-0.209192	1.88422e-06
AC083899.1	chr2	87221113	87222488	-	ENSG00000233671	-0.0209465	0.636978
AC083899.3	chr2	87125390	87196647	+	ENSG00000204745	0.097724	0.0273289
AC083900.1	chr2	207868582	207869915	-	ENSG00000225111	-0.135431	0.00217598
AC083939.1	chr2	35471716	35471841	+	ENSG00000229013	0.00602466	0.89204
AC083949.1	chr2	42143238	42170301	-	ENSG00000224875	-0.352354	2.35909e-16
AC084082.3	chr8	66112667	66115207	+	ENSG00000253190	-0.258957	2.93379e-09
AC084117.3	chr11	18405609	18406731	+	ENSG00000256006	-0.148224	0.000785856
AC084121.17	chr8	7793716	7795870	-	ENSG00000254776	-0.0251787	0.570504
AC084149.1	chr2	77672215	77673792	+	ENSG00000230968	-0.103019	0.0199665
AC084149.2	chr2	77652413	77654668	-	ENSG00000227088	0.19292	1.14746e-05
AC084193.1	chr2	80699388	80870190	-	ENSG00000230975	-0.176828	5.93908e-05
AC084219.2	chr19	44025354	44087318	+	ENSG00000267022	-0.0377021	0.395522
AC084219.4	chr19	44105463	44113145	-	ENSG00000186019	0.087351	0.0486561
AC084290.2	chr12	40286289	40286662	+	ENSG00000229899	-0.23709	6.00804e-08
[truncated: 53,226 more rows]
